# Supplementary material for: The activity of the RGA5 sensor NLR from rice requires binding of its integrated HMA domain to effectors but not HMA domain self‐interaction
Source: Mol Plant Pathol. 2022 Jun 29;23(9):1320–30. doi: 10.1111/mpp.13236 (PMC9366066; doi:10.1111/mpp.13236)
Supplement: Supplementary file 4 — TABLE S1 Prediction by the FoldX 4 toolkit of binding energy changes associated with individual substitution of key residues in the interaction surface of the RGA5‐HMA dimer [file MPP-23-1320-s004.xlsx]

## Sheet: dimer
FoldX 4 (2011)
by the FoldX Consortium
Jesper Borg, Frederic Rousseau, Joost Schymkowitz,
Luis Serrano and Francois Stricher
------------------------------------------------------
	PDB file analysed: batch
	Output type: BuildModel
a	Pdb	total energy	Backbone Hbond	Sidechain Hbond	Van der Waals	Electrostatics	Solvation Polar	Solvation Hydrophobic	Van der Waals clashes	entropy sidechain	entropy mainchain	sloop_entropy	mloop_entropy	cis_bond	torsional clash	backbone clash	helix dipole	water bridge	disulfide	electrostatic kon	partial covalent bonds	energy Ionisation	Entropy Complex
KA1010A,KB1010A;	dimer_Repair_1,pdb	0.19153	-0.0436786	-0.0146548	0.651155	-0.201299	-0.300608	1.07068	0.000725389	-0.507857	-0.143229	0	0	0	-1.89072e-05	-0.285332	-0.222022	0	0	-0.0976581	0	-1.38778e-17	0
KA1010D,KB1010D;	dimer_Repair_2,pdb	-0.24115	-0.0539033	0.00634063	0.3596	-0.657215	0.322943	0.823653	-0.000796013	0.711504	-0.00316083	0	0	0	-0.00512129	0.00950975	-1.56065	0	0	-0.184343	0	-1.38778e-17	0
KA1010E,KB1010E;	dimer_Repair_3,pdb	-2.4984	-1.62904	-1.53482	-0.25599	-0.619065	1.08358	0.0348344	0.000839936	2.81462	-0.234302	0	0	0	0.103731	0.304308	-2.07811	0	0	-0.184677	0	1.38778e-17	0
KA1010F,KB1010F;	dimer_Repair_4,pdb	-0.354445	-0.0743861	-1.26839	-0.585932	-0.20223	0.461441	-0.648192	0.0235496	1.38114	0.711923	0	0	0	0.0805663	0.362339	-0.136651	0	0	-0.0972852	0	-1.38778e-17	0
KA1010G,KB1010G;	dimer_Repair_5,pdb	1.80109	0.0604842	0.0150469	1.09174	-0.20456	-0.716509	1.71868	-0.00163054	-0.628086	0.800627	0	0	0	-0.00248188	-0.589563	-0.234112	0	0	-0.098104	0	-1.38778e-17	0
KA1010H,KB1010H;	dimer_Repair_6,pdb	1.37401	-0.0115475	2.16221e-09	0.077905	-0.202945	0.170844	0.386196	-6.45114e-05	0.126503	1.06221	0	0	0	-4.7844e-06	-0.0093943	-0.237049	0	0	-0.0956004	0	0.097565	0
KA1010I,KB1010I;	dimer_Repair_7,pdb	-0.210902	-0.0677782	0.0111036	-0.359832	-0.214261	0.473115	-0.419972	0.00145515	0.2125	0.426825	0	0	0	0.0313175	0.582125	-0.193108	0	0	-0.112267	0	-5.55112e-17	0
KA1010L,KB1010L;	dimer_Repair_8,pdb	-0.790546	-0.0709778	0	-0.479342	-0.206673	0.643211	-0.632748	0.000564191	0.332932	-0.0641803	0	0	0	0.00544119	0.399387	-0.216303	0	0	-0.10247	0	0	0
KA1010M,KB1010M;	dimer_Repair_9,pdb	-0.8266	-0.109461	0	-0.532176	-0.207772	0.405507	-0.699114	6.65277e-05	0.487101	0.133519	0	0	0	0.0219776	0.584715	-0.221467	0	0	-0.104782	0	0	0
KA1010N,KB1010N;	dimer_Repair_10,pdb	0.768352	0.00213552	-6.40057e-10	0.360812	-0.219218	-0.0419468	0.751643	1.70447e-06	-0.167629	0.400613	0	0	0	-0.00342864	-0.115094	-0.197349	0	0	-0.117282	0	5.55112e-17	0
KA1010Q,KB1010Q;	dimer_Repair_11,pdb	-0.745018	-1.05763	-1.00144	-0.216524	-0.186287	0.68965	0.128038	0.00750878	1.24272	-0.070215	0	0	0	0.112033	0.204755	-0.318335	0	0	-0.0745323	0	-5.55112e-17	0
KA1010R,KB1010R;	dimer_Repair_12,pdb	0.618745	0.0229686	7.10543e-15	0.29712	0.17425	-0.373524	0.425847	-5.25156e-05	-0.308341	0.0291639	0	0	0	0.121343	-0.197039	0.170294	0	0	0.0596755	0	0	0
KA1010S,KB1010S;	dimer_Repair_13,pdb	1.13127	0.0107805	0.00282072	0.731098	-0.204217	-0.394482	1.40413	-0.000803674	-0.3605	0.270741	0	0	0	0.00259751	-0.161648	-0.233917	0	0	-0.096978	0	-5.55112e-17	0
KA1010T,KB1010T;	dimer_Repair_14,pdb	1.24988	-0.0228372	-1.1977	0.441654	-0.20542	0.255661	1.12371	-0.00147774	0.635362	0.544452	0	0	0	0.00132925	0.1041	-0.223058	0	0	-0.101798	0	-5.55112e-17	0
KA1010V,KB1010V;	dimer_Repair_15,pdb	0.613011	-0.0544624	0.0111036	0.406809	-0.200598	0.151905	0.869659	-0.000921427	-0.379184	0.1209	0	0	0	0.0246699	0.336534	-0.236216	0	0	-0.100654	0	-5.55112e-17	0
KA1010W,KB1010W;	dimer_Repair_16,pdb	-0.369855	-0.0869735	-4.66898e-11	-1.12197	-0.216917	1.25416	-1.39471	5.87757e-05	0.603131	0.897209	0	0	0	0.00406626	0.317147	-0.190044	0	0	-0.117864	0	5.55112e-17	0
KA1010Y,KB1010Y;	dimer_Repair_17,pdb	0.158206	-0.0282006	0	-0.325634	-0.199742	0.201215	-0.301752	0.000171603	0.38889	0.674224	0	0	0	-0.00948913	0.258962	-0.141523	0	0	-0.0999527	0	0	0
RA1012A,RB1012A;	dimer_Repair_18,pdb	0.225367	1.36186	0.759816	4.18438	1.23086	-6.58763	3.44082	-0.0443533	-2.70161	-0.633895	0	0	0	-0.305036	-1.04206	-0.595409	0	0	0.115574	0	-5.55112e-17	0
RA1012D,RB1012D;	dimer_Repair_19,pdb	6.22703	1.70992	1.44161	2.73588	1.71104	-0.87803	2.40228	0.0227911	-1.52415	-0.00714674	0	0	0	-0.273295	-0.836653	-1.34351	0	0	0.22964	0	0	0
RA1012E,RB1012E;	dimer_Repair_20,pdb	3.22541	1.99465	1.79385	2.13692	1.19773	-2.28645	1.19606	-0.0423023	-0.499588	-0.590843	0	0	0	-0.169076	-0.439698	-1.67369	0	0	0.168136	0	-5.55112e-17	0
RA1012F,RB1012F;	dimer_Repair_21,pdb	12.3855	1.52634	1.37078	-0.393227	1.41654	-3.33028	-3.37565	16.4574	-1.6187	0.959935	0	0	0	-0.20135	-0.13166	-0.551698	0	0	0.125382	0	0	0
RA1012G,RB1012G;	dimer_Repair_22,pdb	3.91548	2.01817	1.4631	5.36254	0.838266	-7.10607	5.54696	-0.153731	-2.88978	-0.138014	0	0	0	-0.341274	-1.27156	-0.738006	0	0	0.0533253	0	-5.55112e-17	0
RA1012H,RB1012H;	dimer_Repair_23,pdb	7.15629	0.568116	-0.435374	0.306947	1.4725	0.339836	-0.569822	5.47249	-1.69742	1.1717	0	0	0	-0.260416	-0.173204	-0.201177	0	0	0.0278436	0	0.961058	0
RA1012I,RB1012I;	dimer_Repair_24,pdb	-0.270719	2.32262	2.1285	1.36693	-0.0423483	-3.74633	-1.28918	0.053475	-1.43976	-0.762075	0	0	0	2.03891	-0.0991937	-0.925852	0	0	0.0243925	0	0	0
RA1012K,RB1012K;	dimer_Repair_25,pdb	-0.965918	-1.30687	-1.06844	0.534202	0.483348	0.947002	-0.89254	0.0232011	0.286859	0.468931	0	0	0	-0.083657	-0.102499	-0.37748	0	0	0.0195281	0	0	0
RA1012L,RB1012L;	dimer_Repair_26,pdb	-2.42256	2.1169	1.76893	1.45166	0.619699	-4.73879	-1.33116	0.0212285	-1.15153	-0.426359	0	0	0	-0.136352	-0.442247	-0.685729	0	0	0.0689473	0	-7.54952e-15	0
RA1012M,RB1012M;	dimer_Repair_27,pdb	-2.7259	1.7563	1.71843	0.70433	0.53362	-3.70066	-1.92354	-0.0344739	-0.736344	-0.162936	0	0	0	-0.18304	-0.308548	-0.763091	0	0	0.0655073	0	0	0
RA1012N,RB1012N;	dimer_Repair_28,pdb	3.14114	2.20729	0.776904	2.18703	0.775784	-2.29192	2.14822	-0.270708	-1.44983	0.000892419	0	0	0	-0.268342	-0.357557	-0.740507	0	0	0.066328	0	-7.54952e-15	0
RA1012Q,RB1012Q;	dimer_Repair_29,pdb	0.51891	0.912336	0.798584	1.59088	0.904779	-3.24765	0.770471	-0.0545618	-0.286875	0.0197913	0	0	0	-0.243286	-0.338181	-0.717128	0	0	0.0715601	0	0	0
RA1012S,RB1012S;	dimer_Repair_30,pdb	2.15432	0.610109	0.0109989	3.6358	0.613069	-4.03334	4.33117	0.023263	-1.72336	-0.603793	0	0	0	0.0178858	-0.532843	-0.786803	0	0	0.059326	0	-7.54952e-15	0
RA1012T,RB1012T;	dimer_Repair_31,pdb	3.15418	1.22567	0.911407	2.70515	0.955004	-3.91346	2.22847	2.72931	-2.29004	-0.429058	0	0	0	-0.265877	-0.332264	-0.779029	0	0	0.0766302	0	0	0
RA1012V,RB1012V;	dimer_Repair_32,pdb	0.818329	1.56724	1.47068	2.1449	0.632653	-4.3341	0.262211	0.179182	-1.85171	-0.391842	0	0	0	1.8981	-0.427084	-0.775169	0	0	0.0161878	0	-7.54952e-15	0
RA1012W,RB1012W;	dimer_Repair_33,pdb	10.2901	1.79017	1.38157	-0.828003	0.645711	-0.0155342	-2.73539	11.1391	-1.09896	0.77387	0	0	0	-0.0845354	0.238622	-0.722259	0	0	0.0443994	0	-7.54952e-15	0
RA1012Y,RB1012Y;	dimer_Repair_34,pdb	13.8937	1.50111	1.49379	-0.962477	0.320925	-1.1059	-2.78488	17.6858	-1.57828	0.314676	0	0	0	-0.16937	0.59597	-0.864127	0	0	0.0424928	0	-7.54952e-15	0
AA1013D,AB1013D;	dimer_Repair_35,pdb	4.82082	-0.328894	-1.34074	-2.06914	-2.74336	8.20272	-0.999749	1.98074	2.11012	0.649	0	0	0	0.131615	0.998233	-0.65739	0	0	-0.114106	0	-7.54952e-15	0
AA1013E,AB1013E;	dimer_Repair_36,pdb	3.59153	-1.04647	-2.29502	-2.76013	-2.39879	7.48116	-2.53496	3.48507	3.4577	-0.0214693	0	0	0	0.934179	1.28964	-0.548919	0	0	-0.160815	0	-7.54952e-15	0
AA1013F,AB1013F;	dimer_Repair_37,pdb	9.08499	-0.271499	-1.05307e-06	-3.09802	0.0917915	2.31595	-4.50146	10.0322	2.04786	0.82827	0	0	0	1.62571	1.36699	0.0142292	0	0	-4.12445e-08	0	-7.54952e-15	0
AA1013G,AB1013G;	dimer_Repair_38,pdb	2.30577	0.257722	-1.05307e-06	1.40178	-0.026272	-1.71423	2.03648	-0.00432265	-0.261787	0.584247	0	0	0	-0.0083907	-1.00568	0.0694291	0	0	-0.0288949	0	-7.54952e-15	0
AA1013H,AB1013H;	dimer_Repair_39,pdb	20.0132	-0.294563	4.08562e-13	-2.95755	-1.59872e-12	4.37408	-3.23872	18.1653	2.43228	0.753925	0	0	0	0.517835	1.71679	-1.66978e-13	0	0	4.88498e-15	0	0.260672	0
AA1013I,AB1013I;	dimer_Repair_40,pdb	0.332446	-0.514774	-3.55271e-15	-3.54717	-0.031946	4.06546	-5.43318	0.460721	2.13473	0.784343	0	0	0	2.41426	1.6896	0	0	0	1.11022e-16	0	0	0
AA1013K,AB1013K;	dimer_Repair_41,pdb	4.40763	-0.186302	-4.06607e-06	-2.03691	0.446709	2.57489	-2.82793	2.62457	2.08432	0.36782	0	0	0	1.28715	1.11872	-0.0336313	0	0	0.106952	0	-2.35645e-14	0
AA1013L,AB1013L;	dimer_Repair_42,pdb	4.00952	-0.453738	-0.0169886	-3.66015	-0.0772872	3.85508	-5.73673	5.33993	2.13971	0.669846	0	0	0	1.95417	1.65444	0.0476334	0	0	-0.0519561	0	-2.35645e-14	0
AA1013M,AB1013M;	dimer_Repair_43,pdb	1.57032	-0.497327	0.0043488	-4.44557	-0.138069	4.48358	-5.99	3.79113	2.847	0.968197	0	0	0	0.548308	1.86944	-0.00150555	0	0	0.000239632	0	-2.35645e-14	0
AA1013N,AB1013N;	dimer_Repair_44,pdb	4.45	-0.892542	-2.08522	-2.61866	-0.026661	4.94174	-1.4799	2.98017	2.33431	1.283	0	0	0	0.0137526	1.11213	0	0	0	0	0	0	0
AA1013Q,AB1013Q;	dimer_Repair_45,pdb	2.49204	-1.87503	-1.56196	-2.93623	-0.0255914	4.56797	-2.66066	2.14552	3.21665	0.34889	0	0	0	1.27249	1.2836	0	0	0	1.11022e-16	0	0	0
AA1013R,AB1013R;	dimer_Repair_46,pdb	6.62718	-0.204755	0	-2.84382	0.972909	3.91116	-2.78283	3.28634	2.19833	0.512924	0	0	0	1.68359	1.27769	-0.404472	0	0	0.297804	0	0	0
AA1013S,AB1013S;	dimer_Repair_47,pdb	0.942755	-1.24403	-1.263	-0.329984	0	1.40809	0.72372	0.0167355	1.11274	0.414049	0	0	0	0.104435	0.223833	0	0	0	0	0	0	0
AA1013T,AB1013T;	dimer_Repair_48,pdb	2.72267	-0.866932	-0.58108	-1.38203	1.75834e-06	2.6104	-0.928654	0.272197	1.10979	0.374289	0	0	0	2.11469	0.892052	1.29392e-06	0	0	1.10534e-07	0	2.35645e-14	0
AA1013V,AB1013V;	dimer_Repair_49,pdb	0.896732	-0.345045	0	-2.20105	3.55271e-14	2.63248	-3.25482	0.183513	1.00347	0.618618	0	0	0	2.25956	1.26189	0	0	0	0	0	0	0
AA1013W,AB1013W;	dimer_Repair_50,pdb	19.517	-0.312182	3.55271e-15	-3.75111	1.66089e-13	3.33152	-4.99009	21.8396	2.47629	0.918893	0	0	0	0.00415776	1.62266	0	0	0	1.60982e-15	0	0	0
AA1013Y,AB1013Y;	dimer_Repair_51,pdb	15.1633	-0.302563	7.10543e-15	-3.25435	0.0666557	2.24058	-4.74278	17.4361	2.47091	0.731596	0	0	0	0.497757	1.54905	0.0194318	0	0	6.73905e-14	0	0	0
MA1016A,MB1016A;	dimer_Repair_52,pdb	5.52172	0.724124	0	4.20145	0.046992	-2.57174	6.51263	-0.0646855	-2.66917	-0.602455	0	0	0	-0.05543	-0.655157	0	0	0	-2.79776e-14	0	0	0
MA1016D,MB1016D;	dimer_Repair_53,pdb	11.4718	0.483894	0.0456055	2.53826	-0.884057	4.64118	5.55062	0.181573	-1.49855	-0.136151	0	0	0	-0.00492342	-0.412985	0.334048	0	0	0.22028	0	-2.35645e-14	0
MA1016E,MB1016E;	dimer_Repair_54,pdb	9.63506	0.355031	3.26531e-09	1.22884	-1.67466	5.70604	3.58051	-0.000678917	0.32776	-0.37626	0	0	0	-0.00324282	-0.0130206	0.237629	0	0	0.254101	0	-2.35645e-14	0
MA1016F,MB1016F;	dimer_Repair_55,pdb	21.3228	1.06557	1.70126	0.484725	0.426503	-1.80786	0.545394	16.4242	-2.59889	0.293529	0	0	0	4.71185	-0.0807644	0.0183711	0	0	0.0581531	0	-2.35645e-14	0
MA1016G,MB1016G;	dimer_Repair_56,pdb	8.75501	0.884318	-3.55271e-15	5.28121	0.0882566	-3.44527	8.39396	-0.0494691	-2.65473	0.324026	0	0	0	-0.0672893	-1.17145	8.88178e-16	0	0	-8.32667e-17	0	0	0
MA1016H,MB1016H;	dimer_Repair_57,pdb	19.1567	-1.09301	-0.495399	0.573893	0.331388	2.57747	2.58877	12.6369	-0.855542	1.51187	0	0	0	0.963849	-0.094557	0.00484976	0	0	0.0864005	0	0.325217	0
MA1016I,MB1016I;	dimer_Repair_58,pdb	4.6455	0.350374	0.111392	1.05724	-0.0616415	-0.787771	0.689224	4.09124	-0.87473	-0.209186	0	0	0	0.256455	-0.106447	0.0331118	0	0	-0.0102097	0	-2.27318e-14	0
MA1016K,MB1016K;	dimer_Repair_59,pdb	5.28791	-2.37433	-2.53226	0.139316	-0.0253293	6.71335	1.45263	1.29307	1.13424	-0.1976	0	0	0	0.000760414	-0.0596941	-0.194964	0	0	-0.120968	0	2.27318e-14	0
MA1016L,MB1016L;	dimer_Repair_60,pdb	0.590677	0.210725	6.21412e-06	0.9243	0.00759242	-0.597971	0.460819	0.449911	-0.716304	-0.356187	0	0	0	0.207785	-0.359809	-5.69993e-09	0	0	-2.79521e-08	0	-2.27318e-14	0
MA1016N,MB1016N;	dimer_Repair_61,pdb	9.22985	0.482926	0.0465496	2.10194	0.0222277	1.71748	5.01432	0.715421	-1.28962	0.228662	0	0	0	0.147945	-0.582342	0.0332883	0	0	0.00870227	0	-2.27318e-14	0
MA1016Q,MB1016Q;	dimer_Repair_62,pdb	6.16397	-0.592198	-0.99232	0.821258	-0.0232755	2.89778	3.29125	0.107692	0.811787	-0.230247	0	0	0	0.072249	-0.0160323	1.0048e-08	0	0	9.70229e-08	0	2.27318e-14	0
MA1016R,MB1016R;	dimer_Repair_63,pdb	10.9899	-1.6214	-1.59376	-0.585385	0.776274	6.18512	2.90701	3.3995	0.799514	-0.107552	0	0	0	0.951054	0.59774	-0.104429	0	0	-0.0160484	0	-2.27318e-14	0
MA1016S,MB1016S;	dimer_Repair_64,pdb	7.27246	-0.525283	-1.0923	3.88276	0.00873328	-0.849658	7.59592	-0.0703416	-1.60886	-0.2128	0	0	0	0.165295	-0.645539	0.000267171	0	0	-0.0212648	0	-2.27318e-14	0
MA1016T,MB1016T;	dimer_Repair_65,pdb	7.71775	-0.49694	-1.02292	2.66476	0.0189262	0.138249	4.94631	2.87709	-1.61112	-0.151392	0	0	0	0.354796	-0.401339	0	0	0	-2.77556e-16	0	0	0
MA1016V,MB1016V;	dimer_Repair_66,pdb	5.49615	0.47217	-1.1388e-07	2.18902	0.0427604	-1.46317	2.69411	3.08155	-1.78968	-0.152919	0	0	0	0.41405	-0.599933	0.0171676	0	0	-0.00891237	0	-2.27318e-14	0
MA1016W,MB1016W;	dimer_Repair_67,pdb	44.3394	-0.123626	0.372755	-1.38083	0.603114	2.22823	-1.50734	40.716	-1.15623	1.38185	0	0	0	2.9226	0.783096	0.164633	0	0	0.118204	0	-2.27318e-14	0
MA1016Y,MB1016Y;	dimer_Repair_68,pdb	48.1311	0.258237	-0.179305	-0.250857	-0.183938	1.60049	0.616086	44.5158	-0.849123	0.184907	0	0	0	2.38782	-0.395286	0.0133659	0	0	0.0176535	0	-2.27318e-14	0
AA1017D,AB1017D;	dimer_Repair_69,pdb	8.98054	-0.860007	-1.31686	-2.03345	-0.419863	6.86147	-1.81839	1.97862	2.85759	0.553645	0	0	0	1.86415	0.375426	1.27194	0	0	0.0417006	0	-2.27318e-14	0
AA1017E,AB1017E;	dimer_Repair_70,pdb	2.60066	-0.00689365	0.0917902	-1.27387	-0.323398	2.35593	-1.46817	0.834719	1.38158	-0.0987967	0	0	0	0.110845	0.542972	0.96854	0	0	0.0283855	0	-2.27318e-14	0
AA1017F,AB1017F;	dimer_Repair_71,pdb	11.7944	-0.172418	0	-2.90625	0.094146	1.14575	-5.0014	14.1466	2.20203	0.916338	0	0	0	1.38311	0.359336	-0.0134598	0	0	0	0	0	0
AA1017G,AB1017G;	dimer_Repair_72,pdb	2.15995	0.183591	0	0.924742	0	-1.03818	1.42037	-9.22768e-05	-0.0485939	0.718153	0	0	0	-4.03562e-05	-0.768689	0	0	0	0	0	0	0
AA1017H,AB1017H;	dimer_Repair_73,pdb	8.58154	-0.401256	-0.254381	-2.10318	8.88178e-16	3.40054	-2.33519	3.10443	2.00581	0.891313	0	0	0	4.09835	0.159134	-8.88178e-16	0	0	1.11022e-16	0	0.175097	0
AA1017I,AB1017I;	dimer_Repair_74,pdb	4.55913	-0.218217	0	-2.26474	0	1.83814	-4.20236	6.23711	2.09184	0.146487	0	0	0	0.930874	0.671612	0	0	0	0	0	0	0
AA1017K,AB1017K;	dimer_Repair_75,pdb	0.434624	-0.140587	3.55271e-15	-1.55532	0.495745	1.01106	-2.63607	0.900905	2.14569	0.0697018	0	0	0	0.280005	0.310144	-0.327274	0	0	0.190772	0	0	0
AA1017L,AB1017L;	dimer_Repair_76,pdb	-0.000103727	-0.178521	0	-1.88639	0	1.39023	-3.51443	1.36195	1.9472	-0.102356	0	0	0	0.982212	0.400002	0	0	0	0	0	0	0
AA1017M,AB1017M;	dimer_Repair_77,pdb	-1.26662	-0.171613	0.0139579	-2.09411	0.00255448	1.1631	-3.72167	0.744831	2.36598	0.262747	0	0	0	0.161471	0.10762	0.00613323	0	0	5.54395e-09	0	-2.6229e-14	0
AA1017N,AB1017N;	dimer_Repair_78,pdb	4.39501	-0.704967	-0.567965	-1.27509	0	2.21781	-0.896049	2.37657	1.54401	0.685402	0	0	0	1.0153	0.141505	-1.77636e-15	0	0	-5.55112e-17	0	0	0
AA1017Q,AB1017Q;	dimer_Repair_79,pdb	1.69047	-0.117089	-0.518842	-1.59508	0	2.1369	-1.86288	0.201832	2.28583	0.0320121	0	0	0	1.12779	0.30222	0	0	0	-3.10862e-15	0	0	0
AA1017R,AB1017R;	dimer_Repair_80,pdb	1.55189	-0.183782	-1.1384e-07	-1.80578	0.911946	2.03138	-2.19828	0.810418	1.86663	0.13243	0	0	0	0.307457	0.428307	-0.645233	0	0	0.324701	0	-2.6229e-14	0
AA1017S,AB1017S;	dimer_Repair_81,pdb	0.658973	-1.23392	-1.24097	-0.251002	0	1.08799	0.780875	0.0223158	1.07826	0.414944	0	0	0	0.00048852	-0.0249162	0	0	0	0	0	0	0
AA1017T,AB1017T;	dimer_Repair_82,pdb	1.50756	-1.26651	-1.25652	-1.11963	0	2.67399	-0.690691	1.25821	1.03764	0.148777	0	0	0	0.722293	0.168161	0	0	0	0	0	0	0
AA1017V,AB1017V;	dimer_Repair_83,pdb	3.44031	-0.136556	0	-1.59971	0	1.2407	-3.00777	5.80955	1.01886	0.113009	0	0	0	0.0022293	0.40588	0	0	0	0	0	0	0
AA1017W,AB1017W;	dimer_Repair_84,pdb	11.1684	-0.191268	3.55271e-15	-3.20604	0	2.95313	-4.66062	11.4627	2.35618	0.961607	0	0	0	1.49274	0.426273	3.19744e-14	0	0	0	0	0	0
AA1017Y,AB1017Y;	dimer_Repair_85,pdb	9.74374	-0.206712	0	-2.7402	0.0786865	1.93265	-4.10153	9.38108	2.10883	0.750856	0	0	0	2.56419	0.408074	-0.0241099	0	0	0	0	0	0
AA1020D,AB1020D;	dimer_Repair_86,pdb	20.5977	-0.0770573	-2.565e-06	-1.04034	3.05638	8.74336	-0.0114699	5.84066	1.10647	0.390632	0	0	0	0.42974	0.0543083	1.94178	0	0	0.217507	0	-2.6229e-14	0
AA1020E,AB1020E;	dimer_Repair_87,pdb	24.001	-0.234993	-1.00513e-06	-1.87203	2.63956	9.99972	-1.24874	9.70054	2.91875	0.250803	0	0	0	0.103214	0.470383	1.51771	0	0	0.226498	0	-2.6229e-14	0
AA1020F,AB1020F;	dimer_Repair_88,pdb	59.8307	-0.461814	-0.0177398	-2.88441	0.10853	1.81891	-4.14154	61.81	1.47817	1.19138	0	0	0	0.932048	0.74444	-0.00278511	0	0	1.50987e-08	0	-2.6229e-14	0
AA1020G,AB1020G;	dimer_Repair_89,pdb	2.06752	0.116957	-7.10543e-15	0.977063	-5.32907e-15	-1.8735	1.91497	-6.21725e-15	4.26326e-14	0.936111	0	0	0	-0.00408205	-0.322982	0	0	0	0	0	0	0
AA1020H,AB1020H;	dimer_Repair_90,pdb	45.4735	-0.149539	-2.37677e-11	-2.13049	-6.03251e-12	6.48465	-1.62852	39.7312	1.69145	1.15049	0	0	0	-0.000892754	0.132745	-5.08038e-13	0	0	1.3578e-13	0	0.325217	0
AA1020I,AB1020I;	dimer_Repair_91,pdb	17.8321	-0.14162	-2.56652e-06	-2.26293	-0.0193211	1.89308	-4.36227	17.5995	1.89697	0.968466	0	0	0	2.26023	0.505573	1.10034e-07	0	0	1.60527e-08	0	-3.79696e-14	0
AA1020K,AB1020K;	dimer_Repair_92,pdb	38.8757	-0.0462585	-0.300127	-2.72013	0.352769	7.88203	-3.23555	32.6688	3.79838	0.341049	0	0	0	1.38617	0.421755	-1.35243	0	0	0.10097	0	-3.79696e-14	0
AA1020L,AB1020L;	dimer_Repair_93,pdb	17.1491	-0.192728	-3.25316e-06	-2.06856	-0.0223223	1.42756	-4.05552	19.1149	1.89257	0.52625	0	0	0	0.526911	0.590733	1.08426e-07	0	0	2.15309e-08	0	-3.79696e-14	0
AA1020M,AB1020M;	dimer_Repair_94,pdb	16.7449	-0.165694	-8.59757e-12	-2.40649	1.67244e-12	0.905451	-3.98339	17.1601	2.61406	1.2708	0	0	0	1.35013	0.316513	-3.89022e-12	0	0	1.0425e-13	0	0	0
AA1020N,AB1020N;	dimer_Repair_95,pdb	15.6983	-0.0726841	-1.64846e-12	-1.25095	1.00187e-12	4.97188	-0.0278617	9.81509	1.38391	0.877581	0	0	0	0.00131329	0.0138526	-8.88178e-16	0	0	5.34572e-14	0	0	0
AA1020Q,AB1020Q;	dimer_Repair_96,pdb	14.029	-0.339189	-1.65374	-2.28313	-0.0384925	4.6999	-1.26815	9.55458	3.42144	0.861795	0	0	0	1.07397	0.799437	1.10032e-07	0	0	-9.51713e-09	0	-3.79696e-14	0
AA1020R,AB1020R;	dimer_Repair_97,pdb	46.3458	-1.4809	-1.55495	-3.26971	1.88022	8.16159	-2.18969	38.1407	3.70856	1.26394	0	0	0	3.60681	0.0793077	-2.23735	0	0	0.316541	0	-3.79696e-14	0
AA1020S,AB1020S;	dimer_Repair_98,pdb	2.00092	-0.45734	-1.66288	-0.271259	3.55271e-15	1.89997	1.28824	0.00726997	1.05931	0.108886	0	0	0	0.028723	-0.0559722	8.88178e-16	0	0	-2.22045e-16	0	0	0
AA1020T,AB1020T;	dimer_Repair_99,pdb	9.58544	-0.74065	-1.98298	-1.03528	-8.66279e-08	2.22047	-0.792606	8.62437	1.05292	0.970242	0	0	0	1.26895	0.0667212	1.58976e-09	0	0	5.30816e-09	0	-3.79696e-14	0
AA1020V,AB1020V;	dimer_Repair_100,pdb	14.5079	-0.0630464	0	-1.5744	1.77636e-15	1.23705	-3.15658	14.7517	0.854284	1.06325	0	0	0	1.3956	0.234729	8.88178e-16	0	0	-2.22045e-16	0	0	0
AA1020W,AB1020W;	dimer_Repair_101,pdb	112.576	0.397741	0.0523989	-4.15599	-0.000831133	4.37157	-5.67544	112.566	1.68997	1.06263	0	0	0	2.26717	0.396104	1.58124e-09	0	0	5.30789e-09	0	-3.79696e-14	0
AA1020Y,AB1020Y;	dimer_Repair_102,pdb	92.054	-0.747887	-0.497513	-3.65953	0.0762059	4.44145	-4.5801	90.6113	1.72399	0.99824	0	0	0	3.71661	0.707355	-0.0287115	0	0	5.30741e-09	0	-3.79696e-14	0
SA1021A,SB1021A;	dimer_Repair_103,pdb	1.50724	1.25438	1.263	0.255601	0	-0.499638	-0.315529	9.41469e-14	-1.12171	0.675165	0	0	0	-0.00402748	-0.168118	0	0	0	0	0	0	0
SA1021D,SB1021D;	dimer_Repair_104,pdb	1.72095	1.2638	1.263	-0.0485512	-0.735374	0.377115	-0.536911	-8.4821e-14	-0.285556	-0.240845	0	0	0	0.127278	0.141951	0.887751	0	0	-0.350752	0	0	0
SA1021E,SB1021E;	dimer_Repair_105,pdb	0.788501	1.21876	1.263	-0.434993	-0.721397	0.459305	-1.24649	-9.86864e-07	-0.128622	0.0330346	0	0	0	0.012914	0.429776	0.664132	0	0	-0.331141	0	3.79696e-14	0
SA1021F,SB1021F;	dimer_Repair_106,pdb	-0.0604174	1.23951	1.263	-1.04909	8.88178e-16	0.583292	-2.3272	0.0264111	-0.115829	0.346318	0	0	0	-0.00155066	0.570828	-0.0252707	0	0	0	0	0	0
SA1021G,SB1021G;	dimer_Repair_107,pdb	1.55198	1.37943	1.263	0.938611	0	-1.41636	0.776467	-3.10862e-15	-1.14722	-0.23204	0	0	0	-0.00991833	-0.599325	0	0	0	0	0	0	0
SA1021H,SB1021H;	dimer_Repair_108,pdb	1.47373	1.25743	1.263	-0.629259	4.79616e-14	0.854676	-1.36941	-1.28786e-14	-0.401549	0.402282	0	0	0	-0.00100652	0.483312	8.88178e-16	0	0	-3.88578e-15	0	0.097565	0
SA1021I,SB1021I;	dimer_Repair_109,pdb	1.98253	1.15828	1.263	-1.54515	0	1.57931	-3.35927	0.532251	0.131665	0.877136	0	0	0	1.34531	0.932475	0	0	0	1.11022e-16	0	0	0
SA1021K,SB1021K;	dimer_Repair_110,pdb	0.764563	1.21515	1.263	-0.772391	0.476454	0.535271	-1.94727	-3.42082e-12	-0.108552	0.167912	0	0	0	0.0126791	0.456835	-0.368248	0	0	0.290567	0	0	0
SA1021L,SB1021L;	dimer_Repair_111,pdb	-0.0824149	1.20184	1.263	-0.901136	0	0.943928	-2.17999	0.0102867	-0.266356	-0.163302	0	0	0	0.00931099	0.658656	0	0	0	2.22045e-16	0	0	0
SA1021M,SB1021M;	dimer_Repair_112,pdb	-0.49508	1.09277	1.263	-1.64123	0	1.20777	-3.13559	0.00179213	0.241287	0.444275	0	0	0	0.0308443	0.976095	0	0	0	0	0	0	0
SA1021N,SB1021N;	dimer_Repair_113,pdb	1.14957	1.2638	1.263	-0.191747	0	0.354469	-0.674045	-6.08402e-14	-0.671891	-0.193847	0	0	0	-0.000161203	0.285721	0	0	0	0	0	0	0
SA1021Q,SB1021Q;	dimer_Repair_114,pdb	0.414416	0.822887	0.88519	-0.456641	0	0.385413	-1.13705	-3.606e-13	-0.0909	-0.054722	0	0	0	0.0602352	0.226983	0	0	0	2.22045e-16	0	0	0
SA1021R,SB1021R;	dimer_Repair_115,pdb	1.52161	1.22092	1.263	-0.585501	0.953528	0.2991	-1.58706	0.000535594	-0.50881	0.271464	0	0	0	0.150786	0.422832	-0.577119	0	0	0.620762	0	0	0
SA1021T,SB1021T;	dimer_Repair_116,pdb	1.56691	-0.14512	0	-0.225193	0	0.938163	-0.241021	0.0343393	-0.0630515	0.410318	0	0	0	0.858473	0.301303	0	0	0	-5.55112e-17	0	0	0
SA1021V,SB1021V;	dimer_Repair_117,pdb	3.16533	1.21325	1.263	-0.632429	0	0.782515	-1.63157	1.06008	-0.460741	0.58403	0	0	0	0.987198	0.499818	0	0	0	-2.09277e-14	0	0	0
SA1021W,SB1021W;	dimer_Repair_118,pdb	0.811852	1.14135	1.263	-1.49939	0	1.01052	-2.96732	0.193779	0.145532	0.758907	0	0	0	0.765477	0.830904	0	0	0	2.22045e-16	0	0	0
SA1021Y,SB1021Y;	dimer_Repair_119,pdb	0.109876	1.2512	1.263	-0.945809	0.0151425	0.520063	-2.15275	0.0280293	-0.159894	0.315575	0	0	0	0.000123621	0.568845	-0.0248022	0	0	5.55112e-17	0	0	0
NA1023A,NB1023A;	dimer_Repair_120,pdb	-0.699645	0.048218	-1.15888e-07	0.81222	0.0188124	-1.19366	0.712777	-0.000919952	-0.746906	-0.324099	0	0	0	0.0289769	-0.450227	-0.0758479	0	0	0.0207879	0	-3.75255e-14	0
NA1023D,NB1023D;	dimer_Repair_121,pdb	-1.29867	-0.00470285	7.10543e-15	0.0847706	-1.06595	0.748058	0.0541632	-1.96287e-13	0.908793	-0.415417	0	0	0	0.000108203	-0.055365	-0.983828	0	0	-0.624666	0	0	0
NA1023E,NB1023E;	dimer_Repair_122,pdb	-2.32152	0.000666356	0.00305044	-0.113516	-0.979323	-0.262533	-0.593078	0.00415438	1.05225	-0.215239	0	0	0	0.00404163	0.0676304	-0.62311	0	0	-0.598885	0	3.75255e-14	0
NA1023F,NB1023F;	dimer_Repair_123,pdb	-1.87242	-0.0286814	-1.17648e-07	-1.03111	0.071342	0.193284	-1.88676	0.0703392	0.796403	-0.153943	0	0	0	0.020604	0.539989	0.0921321	0	0	-0.0160323	0	-3.75255e-14	0
NA1023G,NB1023G;	dimer_Repair_124,pdb	0.953343	0.0713963	-1.17646e-07	1.46364	-0.0179846	-1.7751	1.84117	-0.00284068	-0.833949	0.220072	0	0	0	-0.0105205	-0.5355	0.0169006	0	0	-0.0194427	0	-3.75255e-14	0
NA1023H,NB1023H;	dimer_Repair_125,pdb	-0.666325	-0.044673	0	-0.62202	0.0037742	0.542821	-0.995528	0.00395234	0.473711	-0.122838	0	0	0	-0.00375756	0.333469	-8.88178e-16	0	0	9.7089e-14	0	0.0982341	0
NA1023I,NB1023I;	dimer_Repair_126,pdb	-1.57408	-0.0525749	0	-0.615115	0.000638563	0.0665563	-1.49297	0.00116727	0.469066	-0.211746	0	0	0	0.260897	0.17614	4.61853e-14	0	0	-8.71525e-15	0	0	0
NA1023K,NB1023K;	dimer_Repair_127,pdb	-0.823995	-0.0150708	-3.55271e-15	-0.190362	0.4098	-0.539182	-0.889651	0.00511287	0.241935	-0.314053	0	0	0	-0.001578	0.169677	0.219267	0	0	0.249787	0	0	0
NA1023L,NB1023L;	dimer_Repair_128,pdb	-2.61244	-0.0752737	-1.16045e-07	-0.796961	-0.00240847	-0.0479271	-1.97152	0.0263334	0.664523	-0.367408	0	0	0	-0.00878111	0.409841	-0.0460448	0	0	0.0130236	0	-3.03091e-14	0
NA1023M,NB1023M;	dimer_Repair_129,pdb	-2.07667	-0.0931351	-1.16045e-07	-1.00557	-0.0245277	0.0898985	-2.06315	0.0498626	0.942432	0.0368798	0	0	0	-0.00555546	0.66807	0.00986168	0	0	-0.0136601	0	-3.03091e-14	0
NA1023Q,NB1023Q;	dimer_Repair_130,pdb	-0.69814	0.0209294	-1.16045e-07	0.0340225	0.0188029	-0.568735	-0.369358	-1.85539e-06	0.224197	-0.0389683	0	0	0	0.00552651	-0.0192593	-0.0512799	0	0	0.0267255	0	-3.03091e-14	0
NA1023R,NB1023R;	dimer_Repair_131,pdb	0.682236	0.0175841	1.16045e-07	-0.0958654	0.725234	-0.589194	-0.580276	-9.71097e-07	0.0104372	0.34976	0	0	0	0.129892	-0.0538125	0.297869	0	0	0.416797	0	3.03091e-14	0
NA1023S,NB1023S;	dimer_Repair_132,pdb	0.0472173	0.0112945	-3.516	0.328116	0.0771142	0.251463	0.755533	0.00509438	2.27837	-0.301641	0	0	0	0.00505201	-0.178557	0.140071	0	0	0.01275	0	-3.03091e-14	0
NA1023T,NB1023T;	dimer_Repair_133,pdb	0.0583316	0.0254729	0	0.344325	0.00155357	-0.173404	0.366106	0.0179806	-0.18059	-0.43513	0	0	0	0.0920177	-0.243772	-8.88178e-16	0	0	1.19904e-14	0	0	0
NA1023V,NB1023V;	dimer_Repair_134,pdb	-0.392734	-0.00914549	0	0.146691	0.000493234	-0.327178	-0.0678132	0	-0.159541	-0.368746	0	0	0	0.392506	-0.141827	-8.88178e-16	0	0	2.66454e-15	0	0	0
NA1023W,NB1023W;	dimer_Repair_135,pdb	-0.325707	-0.0410109	0	-0.862797	-0.00480096	1.19272	-1.2133	0.00841033	0.404591	0.192055	0	0	0	-0.0015748	0.50075	1.82965e-13	0	0	-2.77556e-16	0	0	0
NA1023Y,NB1023Y;	dimer_Repair_136,pdb	-1.54425	-0.0281937	-9.3001e-08	-0.791806	0.119406	0.223912	-1.55195	0.0883107	0.538243	-0.228547	0	0	0	0.0708798	0.374302	0.0221721	0	0	-0.00668376	0	-3.03091e-14	0
VA1025A,VB1025A;	dimer_Repair_137,pdb	5.21207	0.424193	0	2.7248	-8.88178e-16	-1.95352	4.97788	-0.0135464	-1.01022	0.0844031	0	0	0	-0.021907	-0.770027	0	0	0	-5.55112e-17	0	0	0
VA1025D,VB1025D;	dimer_Repair_138,pdb	13.6457	0.102957	-1.38298e-07	0.557484	-0.529935	6.08104	3.24346	2.88417	0.377227	0.160439	0	0	0	0.233494	-0.228396	0.68644	0	0	-0.151028	0	-3.03091e-14	0
VA1025E,VB1025E;	dimer_Repair_139,pdb	12.9198	0.174963	-9.30172e-08	-0.445703	-0.426695	5.91336	1.12968	3.27071	2.10421	0.388942	0	0	0	0.591832	-0.158131	0.359827	0	0	-0.141319	0	-3.03091e-14	0
VA1025F,VB1025F;	dimer_Repair_140,pdb	7.28679	0.0341407	-9.3012e-08	-2.25205	-7.59208e-08	-0.0355431	-3.83568	12.0748	0.647818	0.321795	0	0	0	0.352891	0.0646626	-0.0213638	0	0	5.64155e-09	0	-3.03091e-14	0
VA1025G,VB1025G;	dimer_Repair_141,pdb	8.81163	0.632726	-9.3012e-08	4.13971	-0.079231	-3.14712	7.41704	-0.0209873	-1.06821	1.02732	0	0	0	-0.089615	-1.44554	8.50459e-09	0	0	5.64155e-09	0	-3.03091e-14	0
VA1025H,VB1025H;	dimer_Repair_142,pdb	8.21081	-0.549007	-0.777018	-1.43321	-7.59209e-08	3.22981	-0.521669	6.41699	0.837164	0.409421	0	0	0	0.273103	-0.184621	8.50454e-09	0	0	5.64156e-09	0	0.325217	0
VA1025I,VB1025I;	dimer_Repair_143,pdb	2.45116	-0.158622	0	-1.18798	2.14051e-13	0.498078	-2.39427	3.93708	1.06782	0.218982	0	0	0	0.470082	0.197858	0	0	0	1.11022e-16	0	0	0
VA1025K,VB1025K;	dimer_Repair_144,pdb	8.54987	-1.62768	-1.74077	-1.48207	0.424223	6.03306	-1.2155	4.69755	2.90999	0.293814	0	0	0	0.792568	-0.0556784	-0.593977	0	0	0.0586759	0	-3.04479e-14	0
VA1025L,VB1025L;	dimer_Repair_145,pdb	2.15414	-0.055193	-9.31169e-08	-1.03024	-7.59164e-08	0.266561	-2.04201	3.50782	1.06782	0.190224	0	0	0	0.249161	0.193423	8.51466e-09	0	0	5.63553e-09	0	-3.04479e-14	0
VA1025M,VB1025M;	dimer_Repair_146,pdb	1.65774	-0.0571081	-9.31169e-08	-1.68096	-7.59164e-08	-0.265655	-2.76143	3.68092	1.75977	0.694842	0	0	0	0.287352	-0.000964206	8.51468e-09	0	0	5.63553e-09	0	-3.04479e-14	0
VA1025N,VB1025N;	dimer_Repair_147,pdb	9.04014	-0.464034	-0.619174	0.0784853	-7.59176e-08	2.79047	2.93233	3.03327	0.529628	0.781731	0	0	0	-0.0225677	-0.112075	8.51469e-09	0	0	5.63553e-09	0	-3.04479e-14	0
VA1025Q,VB1025Q;	dimer_Repair_148,pdb	7.93791	-0.742503	-0.971191	-0.897284	-7.5917e-08	2.63155	0.694879	3.68668	2.59694	0.679009	0	0	0	0.259832	-0.0758497	8.51468e-09	0	0	5.63553e-09	0	-3.04479e-14	0
VA1025R,VB1025R;	dimer_Repair_149,pdb	13.1264	-0.550184	-0.58125	-2.8531	0.691457	6.844	-0.457057	6.35318	2.74004	0.497127	0	0	0	0.711324	0.0290901	-0.416939	0	0	0.14777	0	-3.04479e-14	0
VA1025S,VB1025S;	dimer_Repair_150,pdb	6.41688	-0.456542	-0.872413	2.14244	1.1724e-13	-0.19161	5.65336	-0.0124144	0.107407	0.0655765	0	0	0	-0.0189187	-0.601425	0	0	0	-5.55112e-17	0	0	0
VA1025T,VB1025T;	dimer_Repair_151,pdb	2.56538	-0.837014	-0.87065	0.806367	7.28306e-14	0.738735	2.73802	0.00205918	0.127005	-0.130283	0	0	0	-0.00885719	-0.351925	0	0	0	0	0	0	0
VA1025W,VB1025W;	dimer_Repair_152,pdb	27.3948	0.0594184	-9.3349e-08	-3.85117	-7.59086e-08	2.92016	-5.29728	31.1202	0.785494	1.20299	0	0	0	0.454956	0.108118	8.51527e-09	0	0	5.63362e-09	0	-3.04479e-14	0
VA1025Y,VB1025Y;	dimer_Repair_153,pdb	11.4487	0.0735161	-9.3349e-08	-2.46718	0.000608551	2.07568	-3.00753	13.2608	0.891808	0.299446	0	0	0	0.343744	0.00799612	-0.0221518	0	0	5.63363e-09	0	-3.04479e-14	0
DA1026A,DB1026A;	dimer_Repair_154,pdb	1.98385	-0.0427999	2.44141	2.16866	5.01935	-7.24798	1.17957	-0.0916669	-3.32056	1.01788	0	0	0	-0.0662223	-0.581766	0.442186	0	0	0.484019	0	-3.04479e-14	0
DA1026E,DB1026E;	dimer_Repair_155,pdb	-0.122628	0.0523659	1.92223	-0.224859	-0.129394	-0.608937	-0.67014	-0.213169	0.346855	-0.202231	0	0	0	-0.0953335	-0.0169746	-0.0864999	0	0	-0.213514	0	-3.04479e-14	0
DA1026F,DB1026F;	dimer_Repair_156,pdb	-0.532235	-1.0867	1.95819	-0.257773	4.33497	-5.30351	-2.1878	1.09997	-1.41373	1.70648	0	0	0	0.0372991	-0.0352008	0.281621	0	0	0.298728	0	-3.04479e-14	0
DA1026G,DB1026G;	dimer_Repair_157,pdb	1.98639	0.695588	2.81632	3.10843	4.04985	-8.80843	2.45015	-0.0142985	-3.41671	0.532896	0	0	0	-0.0207946	-1.34581	0.188604	0	0	0.404786	0	-3.04479e-14	0
DA1026H,DB1026H;	dimer_Repair_158,pdb	1.52247	-0.6025	0.613017	-0.422539	4.26151	-2.20835	-1.12064	0.647409	-0.517442	0.360522	0	0	0	-0.232612	-0.102208	0.219887	0	0	0.36276	0	0.161447	0
DA1026I,DB1026I;	dimer_Repair_159,pdb	-1.04239	0.10819	3.0933	-0.392645	4.04702	-5.52537	-3.32516	0.430265	-1.41563	1.24171	0	0	0	0.148228	-0.0575153	0.209447	0	0	0.338247	0	-1.38278e-13	0
DA1026K,DB1026K;	dimer_Repair_160,pdb	-0.59686	-1.0475	1.38486	0.580345	3.19866	-4.03811	-0.794348	0.0453156	-0.45151	0.276122	0	0	0	-0.0181633	-0.623282	0.133099	0	0	0.134361	0	-1.38278e-13	0
DA1026L,DB1026L;	dimer_Repair_161,pdb	-0.899464	-1.16887	1.23169	0.342411	4.4877	-5.06059	-2.0735	0.147215	-0.706043	1.06336	0	0	0	0.00460508	-0.279508	0.400935	0	0	0.431624	0	-1.38278e-13	0
DA1026M,DB1026M;	dimer_Repair_162,pdb	-1.16759	-0.996636	2.96951	-0.768557	4.45551	-5.06052	-3.17023	-0.0164587	-0.946968	1.82244	0	0	0	0.0954543	-0.0361364	0.0451187	0	0	0.403744	0	-1.38278e-13	0
DA1026N,DB1026N;	dimer_Repair_163,pdb	1.10887	0.875704	0.515319	1.06128	4.08556	-5.13817	0.549168	0.176925	-1.95733	0.409542	0	0	0	0.0380461	-0.847426	0.11762	0	0	0.375203	0	-1.38278e-13	0
DA1026Q,DB1026Q;	dimer_Repair_164,pdb	0.731162	-0.683727	-0.101654	0.144299	4.36193	-3.39507	-0.940222	-0.0390325	0.727069	0.168453	0	0	0	-0.108914	-0.50589	0.226782	0	0	0.371245	0	-1.38278e-13	0
DA1026R,DB1026R;	dimer_Repair_165,pdb	0.342864	-1.91477	0.375435	0.933528	5.28305	-6.57067	-0.192382	0.0325529	0.139648	1.40064	0	0	0	0.215094	-0.433961	0.280324	0	0	0.360418	0	-1.38278e-13	0
DA1026S,DB1026S;	dimer_Repair_166,pdb	1.1698	-0.436024	0.505077	1.39789	3.57426	-4.63721	1.47773	-0.0455155	-0.844252	-0.248817	0	0	0	0.0295187	-0.41521	0.0389792	0	0	0.358156	0	-1.38278e-13	0
DA1026T,DB1026T;	dimer_Repair_167,pdb	0.975613	-0.101316	1.12141	1.02836	4.13009	-5.2542	-0.30332	-0.00197433	-1.35589	0.384601	0	0	0	0.699246	-0.636433	0.234566	0	0	0.394042	0	-1.38278e-13	0
DA1026V,DB1026V;	dimer_Repair_168,pdb	-0.895798	-0.130929	2.43359	-0.0943986	4.09523	-4.82142	-2.21522	0.200219	-1.79632	0.507957	0	0	0	0.424576	-0.503974	0.123106	0	0	0.377809	0	-1.38278e-13	0
DA1026W,DB1026W;	dimer_Repair_169,pdb	1.00173	-1.41965	1.56846	-1.88174	3.71645	-3.19367	-4.24048	2.99439	-0.514734	3.25089	0	0	0	0.161143	0.525102	0.226655	0	0	0.334013	0	-1.38278e-13	0
DA1026Y,DB1026Y;	dimer_Repair_170,pdb	1.04067	0.745122	3.18094	-0.32052	4.89155	-5.08605	-2.21808	0.228626	-2.11903	1.09164	0	0	0	0.161434	-0.464321	0.107127	0	0	0.377928	0	-1.38278e-13	0
SA1027A,SB1027A;	dimer_Repair_171,pdb	0.144877	0.484746	1.89364	0.253354	-0.0184349	-1.26018	-0.727176	0.48997	-1.83057	0.8664	0	0	0	-0.000532382	-0.00328882	-0.0173879	0	0	0.0110527	0	-1.38278e-13	0
SA1027D,SB1027D;	dimer_Repair_172,pdb	6.77534	0.259246	1.88294	-1.14077	2.07078	3.90465	-1.81036	0.150084	-0.425489	1.01114	0	0	0	0.14697	-0.0395648	0.165724	0	0	0.560424	0	-1.38278e-13	0
SA1027E,SB1027E;	dimer_Repair_173,pdb	3.76545	0.836473	-0.0509098	-1.42744	2.00178	2.04095	-2.90818	0.0716146	1.97342	0.790098	0	0	0	-0.0331012	-0.0382391	0.0444013	0	0	0.426337	0	-1.38278e-13	0
SA1027F,SB1027F;	dimer_Repair_174,pdb	3.39796	0.620326	0.971138	-3.2506	-1.67172	1.87906	-6.10645	8.04376	1.49154	1.16364	0	0	0	0.310334	0.0869878	-0.00157175	0	0	-0.0515006	0	-1.38278e-13	0
SA1027G,SB1027G;	dimer_Repair_175,pdb	2.9277	1.22466	0.944194	1.19834	0.000834526	-1.89801	1.0013	-0.48469	-1.27911	2.22883	0	0	0	-0.00863186	-0.161223	-6.90639e-09	0	0	-8.50673e-09	0	1.38278e-13	0
SA1027H,SB1027H;	dimer_Repair_176,pdb	4.33118	-0.273031	0.427691	-2.48258	-2.22733	3.42227	-4.17346	7.14488	0.887232	1.28151	0	0	0	0.0800737	-0.0541365	-0.0963237	0	0	-0.278369	0	0.618613	0
SA1027I,SB1027I;	dimer_Repair_177,pdb	-2.11228	0.499841	0.8832	-2.3812	-0.114635	0.715189	-5.5888	0.620473	1.40897	0.8512	0	0	0	0.993489	0.12459	0	0	0	0	0	0	0
SA1027K,SB1027K;	dimer_Repair_178,pdb	-0.782566	0.283131	1.42769	-1.90772	-1.11596	1.42495	-4.13117	0.231323	1.87294	1.3376	0	0	0	0.136876	-0.0812428	-0.0366654	0	0	-0.305562	0	-1.35003e-13	0
SA1027L,SB1027L;	dimer_Repair_179,pdb	-3.32586	-0.447598	1.57022	-2.22452	-0.0661717	-0.00668097	-5.74198	1.03916	0.846632	1.60846	0	0	0	0.187382	-0.0396329	-0.0362737	0	0	-0.054496	0	-1.35003e-13	0
SA1027M,SB1027M;	dimer_Repair_180,pdb	-3.82544	0.665083	0.929425	-2.86589	-0.0145929	0.54009	-6.07872	0.0112393	1.91395	1.1552	0	0	0	0.0274922	-0.0954493	-0.0368233	0	0	-0.0719018	0	-1.35003e-13	0
SA1027N,SB1027N;	dimer_Repair_181,pdb	1.0282	0.198626	-1.34008	-1.64849	0.102895	3.03658	-2.2413	0.234988	1.48766	1.12468	0	0	0	0.0422842	-0.0758021	0.00608888	0	0	0.0242763	0	-1.35003e-13	0
SA1027Q,SB1027Q;	dimer_Repair_182,pdb	-0.42868	0.258233	-0.601557	-1.70731	-0.101962	1.6025	-3.15577	0.0564545	2.56949	0.734986	0	0	0	0.0241649	-0.0393689	-0.0390375	0	0	-0.0688667	0	-1.35003e-13	0
SA1027R,SB1027R;	dimer_Repair_183,pdb	-0.821077	0.319372	-0.131629	-2.60155	-2.55672	3.27192	-3.87869	0.457812	3.75526	0.5776	0	0	0	0.249437	-0.0826238	-0.0343278	0	0	-0.249568	0	0	0
SA1027T,SB1027T;	dimer_Repair_184,pdb	1.34527	0.286789	-0.553642	-0.865061	0.0114614	0.451015	-2.1504	0.812468	0.623305	1.1704	0	0	0	1.5794	-0.0196823	-0.0352496	0	0	0.0147845	0	-1.35003e-13	0
SA1027V,SB1027V;	dimer_Repair_185,pdb	-0.235735	0.588269	0.894392	-1.47506	-8.88178e-16	0.174426	-3.85532	0.681688	0.202077	1.1704	0	0	0	1.38339	0.0228245	0	0	0	-5.55112e-17	0	0	0
SA1027W,SB1027W;	dimer_Repair_186,pdb	8.04813	-0.494949	1.55988	-4.17599	-0.123249	3.15331	-7.37551	12.3725	1.09605	2.13888	0	0	0	0.0505399	-0.0279743	-0.0735227	0	0	-0.0797569	0	-1.35003e-13	0
SA1027Y,SB1027Y;	dimer_Repair_187,pdb	1.73964	-0.530551	-0.748504	-3.36327	-1.45245	2.22637	-6.0149	8.48686	1.43793	1.78107	0	0	0	0.0410648	0.0858338	-0.0378489	0	0	-0.0861374	0	-1.35003e-13	0
VA1028A,VB1028A;	dimer_Repair_188,pdb	5.67207	0.42265	0	1.96912	0	-0.958124	3.8392	-0.0122678	-0.849761	1.292	0	0	0	-0.0307522	-0.00102034	0	0	0	5.55112e-17	0	0	0
VA1028D,VB1028D;	dimer_Repair_189,pdb	12.4055	0.241505	1.80056e-07	0.428951	0.180824	6.47112	2.85294	0.0110523	0.224548	0.905788	0	0	0	-0.00572616	0.0541909	0.969991	0	0	0.124462	0	1.35003e-13	0
VA1028E,VB1028E;	dimer_Repair_190,pdb	18.2127	0.115992	-2.02995e-07	-0.266107	0.110477	7.43185	1.69983	4.53401	1.9865	0.8664	0	0	0	0.906658	-0.000211834	0.71329	0	0	0.113845	0	-1.35003e-13	0
VA1028F,VB1028F;	dimer_Repair_191,pdb	24.2791	0.0419943	-2.02976e-07	-1.18307	0.0887398	0.476829	-1.07349	23.9154	0.640489	0.792616	0	0	0	0.592356	0.357805	-0.0128088	0	0	-7.78447e-08	0	-1.35003e-13	0
VA1028G,VB1028G;	dimer_Repair_192,pdb	10.6536	0.653236	0	3.43228	-1.77636e-15	-1.76718	6.48825	-0.0155108	-0.86597	2.7816	0	0	0	-0.0530959	-0.0895891	0	0	0	1.11022e-16	0	0	0
VA1028H,VB1028H;	dimer_Repair_193,pdb	29.497	-0.127479	-7.44649e-12	-1.25448	1.67244e-12	6.22862	0.673496	22.1959	0.826411	0.657905	0	0	0	-0.028539	0.687548	-1.1724e-13	0	0	7.49956e-14	0	0.325217	0
VA1028I,VB1028I;	dimer_Repair_194,pdb	2.63245	-0.0868526	1.13762e-07	-0.5866	6.79904e-08	0.0916949	-1.29165	3.07922	1.05561	0.1368	0	0	0	0.234237	0.000329649	4.45254e-10	0	0	8.44974e-08	0	1.34892e-13	0
VA1028K,VB1028K;	dimer_Repair_195,pdb	18.9464	-1.228	-1.41127	-0.844753	1.04267	7.02764	0.529682	10.1199	2.86388	0.674459	0	0	0	0.6534	0.228275	-0.621694	0	0	0.140408	0	-1.34892e-13	0
VA1028L,VB1028L;	dimer_Repair_196,pdb	3.78802	-0.0874659	-1.14169e-07	-0.500063	-6.80761e-08	0.133289	-1.05011	3.50551	1.07003	0.6384	0	0	0	0.0784247	0.0621977	-4.56007e-10	0	0	-8.44913e-08	0	-1.34892e-13	0
VA1028M,VB1028M;	dimer_Repair_197,pdb	8.12557	0.0177241	-1.14169e-07	-1.20959	-6.80721e-08	0.0840771	-1.61379	8.11477	1.74971	0.811517	0	0	0	0.171155	0.000156534	-4.56002e-10	0	0	-8.4491e-08	0	-1.34892e-13	0
VA1028N,VB1028N;	dimer_Repair_198,pdb	7.11883	-0.243812	-0.456811	0.131631	6.80697e-08	3.31281	2.76209	0.0790689	0.519074	1.02261	0	0	0	-0.0078255	0.0579483	4.56002e-10	0	0	8.4491e-08	0	1.34892e-13	0
VA1028Q,VB1028Q;	dimer_Repair_199,pdb	15.3749	-0.433598	-0.492176	-0.54279	1.74616e-12	3.87259	1.69951	7.4595	2.5935	0.9167	0	0	0	0.301679	0.0667596	0	0	0	1.11022e-16	0	0	0
VA1028R,VB1028R;	dimer_Repair_200,pdb	26.9607	0.158068	-0.248936	-2.09389	0.406133	7.4251	0.981532	17.0667	2.84931	0.547864	0	0	0	0.714976	0.122518	-0.836315	0	0	-0.009764	0	-1.34892e-13	0
VA1028S,VB1028S;	dimer_Repair_201,pdb	6.96218	-0.295319	-0.724316	1.48902	6.80742e-08	1.07551	4.74329	-0.00650772	0.194436	0.5168	0	0	0	-0.0307305	-0.000551654	4.55835e-10	0	0	8.44923e-08	0	1.34892e-13	0
VA1028T,VB1028T;	dimer_Repair_202,pdb	3.38503	-0.503045	-0.767218	0.51425	6.80742e-08	1.54948	2.30707	-0.0112599	0.188215	1.06958e-07	0	0	0	0.107529	2.60008e-08	4.55836e-10	0	0	8.44923e-08	0	1.34892e-13	0
VA1028W,VB1028W;	dimer_Repair_203,pdb	47.8634	-0.290392	-0.0312611	-2.76288	-0.0345012	4.3056	-2.52065	43.4712	0.755606	1.36651	0	0	0	3.60418	0.856007	9.38366e-09	0	0	-5.59733e-08	0	-1.34892e-13	0
VA1028Y,VB1028Y;	dimer_Repair_204,pdb	37.9286	-0.156778	-1.11073	-1.5493	0.0987293	2.35742	-0.717776	36.9992	0.828367	0.768367	0	0	0	0.425964	0.219172	-0.0147955	0	0	-8.44915e-08	0	-1.34892e-13	0
EA1029A,EB1029A;	dimer_Repair_205,pdb	0.0938247	0.288013	1.19584e-11	1.05504	-0.0726016	-1.3978	1.38021	-0.0673522	-0.993093	0.2736	0	0	0	-0.0195091	0.000651057	-0.0904648	0	0	-0.262219	0	0	0
EA1029D,EB1029D;	dimer_Repair_206,pdb	2.21616	0.390641	-1.57097	-0.00647254	0.361784	2.00761	0.60967	0.0723465	-0.632248	0.820709	0	0	0	-0.00141728	-0.000597114	0.139463	0	0	0.0250461	0	-1.34892e-13	0
EA1029F,EB1029F;	dimer_Repair_207,pdb	0.729748	-0.646675	-0.549182	-1.85033	-0.251736	0.410113	-2.96008	5.92555	0.251101	0.731895	0	0	0	0.0368973	0.0919466	-0.0912532	0	0	-0.276558	0	-1.34892e-13	0
EA1029G,EB1029G;	dimer_Repair_208,pdb	2.03595	0.385936	-5.91527e-12	1.93705	-0.0726865	-2.2865	2.73015	-0.0589447	-1.05233	0.7904	0	0	0	-0.0340053	-0.000718998	-0.038792	0	0	-0.26432	0	0	0
EA1029H,EB1029H;	dimer_Repair_209,pdb	1.59375	-0.542955	-1.07678	-1.28014	-0.256459	1.70357	-1.16514	2.73896	0.430329	1.16524	0	0	0	0.0721506	0.108547	-0.0746389	0	0	-0.277264	0	0.156878	0
EA1029I,EB1029I;	dimer_Repair_210,pdb	-1.69726	-0.334733	-3.55271e-15	-1.15013	-0.0729325	0.314926	-2.30618	1.34536	0.686922	0.0456	0	0	0	0.0908544	0.00171789	-0.0562015	0	0	-0.260746	0	0	0
EA1029K,EB1029K;	dimer_Repair_211,pdb	-2.72358	-0.152542	-3.32944	-0.319923	0.0871841	0.313857	-0.532306	0.0554789	1.92452	-0.338632	0	0	0	-0.106798	0	-0.092717	0	0	-0.232259	0	0	0
EA1029L,EB1029L;	dimer_Repair_212,pdb	-3.01397	-0.173751	2.13163e-12	-0.825924	-0.0609165	-0.291849	-1.97912	0.0334699	0.528121	-0.152	0	0	0	0.205828	-5.82645e-13	-0.0391975	0	0	-0.258628	0	0	0
EA1029M,EB1029M;	dimer_Repair_213,pdb	-3.56973	-0.0594351	-4.08207e-12	-1.53515	-0.0896564	-0.198185	-2.70854	-0.00233069	1.06075	0.2432	0	0	0	0.0565366	0	-0.0731381	0	0	-0.263774	0	0	0
EA1029N,EB1029N;	dimer_Repair_214,pdb	0.918196	-0.121539	-0.992767	-0.216332	-0.0986744	1.10828	0.54933	0.826988	-0.263049	0.4408	0	0	0	0.0368153	0	-0.0748317	0	0	-0.27682	0	0	0
EA1029Q,EB1029Q;	dimer_Repair_215,pdb	-1.16994	-0.0498703	-1.11827	-0.123126	-0.0627248	-0.00895204	-0.0768816	0.022993	0.783962	-0.2432	0	0	0	0.0225966	0	-0.0562274	0	0	-0.260242	0	0	0
EA1029R,EB1029R;	dimer_Repair_216,pdb	-2.20823	-0.124052	-4.44808	-0.525685	0.240574	0.458547	-0.276063	0.0466482	2.32935	-0.158873	0	0	0	0.507883	0	-0.120465	0	0	-0.138016	0	0	0
EA1029S,EB1029S;	dimer_Repair_217,pdb	0.0782265	0.244322	-1.92929	0.876589	-0.114433	-0.466043	2.01935	0.156599	0.0815758	-0.4256	0	0	0	-0.0222208	0	-0.0737919	0	0	-0.268824	0	0	0
EA1029T,EB1029T;	dimer_Repair_218,pdb	-0.435729	-0.028722	-0.895932	0.259742	-0.0351507	0.111989	0.765275	0.802821	-0.578392	-0.597688	0	0	0	0.0181541	-0.102289	-0.0377728	0	0	-0.220052	0	-1.38917e-13	0
EA1029V,EB1029V;	dimer_Repair_219,pdb	-0.623621	-0.197328	-4.87077e-12	-0.460787	-0.0691011	-0.26864	-1.15905	2.33469	0.00587163	-0.5928	0	0	0	0.0866158	0.00159952	-0.0393221	0	0	-0.263775	0	0	0
EA1029W,EB1029W;	dimer_Repair_220,pdb	2.94984	-0.219466	1.50601	-2.26505	-0.262189	2.45621	-2.85363	4.18427	0.393348	0.195162	0	0	0	0.159946	0.0737038	-0.0740248	0	0	-0.270757	0	-1.38917e-13	0
EA1029Y,EB1029Y;	dimer_Repair_221,pdb	3.62364	-0.199069	-0.253565	-2.25376	-0.281833	2.02848	-2.93867	7.84897	0.183519	-0.198842	0	0	0	0.032208	0.0912901	-0.0742478	0	0	-0.26955	0	0	0
IA1030A,IB1030A;	dimer_Repair_222,pdb	6.05665	-0.163552	-0.879606	3.05598	0.0663482	-1.52684	5.57251	0.027294	-1.49501	1.5434	0	0	0	-0.102375	-0.490264	-0.0682256	0	0	0.0267245	0	-1.38944e-13	0
IA1030D,IB1030D;	dimer_Repair_223,pdb	7.06715	-0.159439	-1.50289	1.24198	-2.8945	6.22904	4.40276	-0.0469879	-0.151578	-0.208087	0	0	0	0.0835196	-0.272191	-0.186111	0	0	0.25945	0	-1.38944e-13	0
IA1030E,IB1030E;	dimer_Repair_224,pdb	9.51889	0.0830164	-0.778005	0.498254	-3.62167	5.92499	3.00019	2.31145	1.22478	0.847797	0	0	0	0.00742543	-0.200238	-0.258185	0	0	0.278849	0	-1.38944e-13	0
IA1030F,IB1030F;	dimer_Repair_225,pdb	15.8698	0.497595	-0.305174	-0.0978915	0.390817	-1.07262	-0.0795772	15.9121	-0.617694	1.00345	0	0	0	0.108532	-0.346527	0.0603476	0	0	0.069925	0	-1.38944e-13	0
IA1030G,IB1030G;	dimer_Repair_226,pdb	9.02191	0.253539	-0.200904	5.1326	-0.0238718	-4.305	8.27197	-0.0707746	-1.7774	1.99331	0	0	0	-0.166379	-1.01401	-0.105911	0	0	0.0207309	0	-1.38944e-13	0
IA1030H,IB1030H;	dimer_Repair_227,pdb	12.4478	0.0456546	-0.336886	0.676499	0.990519	1.07418	2.60452	6.75876	-0.690811	0.973881	0	0	0	-0.115523	-0.561018	0.120201	0	0	0.0215838	0	0.325217	0
IA1030K,IB1030K;	dimer_Repair_228,pdb	12.8389	-0.234473	-0.558385	0.485262	0.757377	3.83451	1.41342	4.57933	1.1421	1.11124	0	0	0	0.291775	-0.256714	-0.0275439	0	0	0.0442893	0	-1.3628e-13	0
IA1030L,IB1030L;	dimer_Repair_229,pdb	2.73531	0.0412472	2.70006e-13	0.0739533	0.0399211	-0.351211	-0.0364837	2.50068	0.0116278	0.492782	0	0	0	-0.0372066	-0.0436779	0	0	0	-2.22045e-16	0	0	0
IA1030M,IB1030M;	dimer_Repair_230,pdb	5.64377	-0.10543	-0.604104	-0.193864	0.488411	-1.14524	-0.184269	3.79064	1.23347	1.7538	0	0	0	0.41533	-0.514996	0.115956	0	0	0.0790683	0	-1.3628e-13	0
IA1030N,IB1030N;	dimer_Repair_231,pdb	5.95181	0.124465	-1.51646	1.3066	0.0658129	1.81263	4.59042	-0.0981279	-0.62797	0.280006	0	0	0	0.014435	-0.33036	0	0	0	5.55112e-17	0	0	0
IA1030Q,IB1030Q;	dimer_Repair_232,pdb	8.03546	-1.09936	-1.23839	0.280715	0.0505271	2.63671	3.06352	1.14351	1.45908	1.28999	0	0	0	0.449165	-0.264514	0	0	0	-5.55112e-17	0	0	0
IA1030R,IB1030R;	dimer_Repair_233,pdb	19.3285	0.916941	3.03487	0.0803642	-0.600361	1.72272	3.07695	7.29759	-0.585855	2.6209	0	0	0	1.74585	0.37665	0.244573	0	0	-0.226061	0	-1.3628e-13	0
IA1030S,IB1030S;	dimer_Repair_234,pdb	8.96137	0.256028	-0.737949	2.95872	0.193924	-0.558269	6.62929	-0.126771	-1.00046	1.26279	0	0	0	0.0840642	-0.607765	0	0	0	5.55112e-17	0	0	0
IA1030T,IB1030T;	dimer_Repair_235,pdb	3.59892	0.380616	-4.84824	1.39233	-0.117413	1.75152	3.91601	0.267211	-0.212808	-0.0391866	0	0	0	1.13532	-0.470423	-0.010378	0	0	-0.0160571	0	-1.3628e-13	0
IA1030V,IB1030V;	dimer_Repair_236,pdb	1.54022	0.0896017	0	0.989602	-0.0218547	-0.346406	1.91292	-0.00774136	-1.06234	0.021221	0	0	0	-0.0347774	-0.0871518	0	0	0	7.54952e-15	0	0	0
IA1030W,IB1030W;	dimer_Repair_237,pdb	32.3981	0.383272	0.337722	-2.05546	0.561909	2.57752	-1.6497	29.9779	-0.666797	1.73691	0	0	0	0.932807	0.557821	0.132264	0	0	0.129801	0	-1.3628e-13	0
IA1030Y,IB1030Y;	dimer_Repair_238,pdb	25.1234	0.829679	2.22513	0.538902	0.754301	-1.61129	1.55649	17.6966	-1.91706	1.28636	0	0	0	3.82677	-0.00232832	-0.00836232	0	0	-0.0541293	0	-1.3628e-13	0
KA1035A,KB1035A;	dimer_Repair_239,pdb	1.39454	1.54921	2.14927	2.42377	1.18853	-5.75652	2.44853	0.408006	-2.85495	-0.156195	0	0	0	-0.0419312	-0.490715	-0.0550732	0	0	0.0918982	0	-1.3628e-13	0
KA1035D,KB1035D;	dimer_Repair_240,pdb	2.70204	1.66068	2.52837	1.85011	1.51471	-3.93516	2.09593	-0.116503	-2.48808	-0.280368	0	0	0	-0.0325652	-0.170241	-0.222415	0	0	0.127336	0	0	0
KA1035E,KB1035E;	dimer_Repair_241,pdb	1.68484	1.34936	2.4667	1.46342	1.00053	-3.78319	1.51123	-0.125157	-2.13651	0.213687	0	0	0	-0.0158049	-0.050009	-0.283344	0	0	0.0239211	0	-1.3628e-13	0
KA1035F,KB1035F;	dimer_Repair_242,pdb	0.904241	1.43935	2.36339	0.0374737	0.533314	-2.20001	-0.322877	0.0170885	-1.54059	0.728288	0	0	0	-0.194824	0.0224922	-0.0547764	0	0	0.0984118	0	0	0
KA1035G,KB1035G;	dimer_Repair_243,pdb	0.927384	1.97851	2.88304	2.97901	0.944615	-6.07435	3.43899	-0.565573	-3.26996	-1.0197	0	0	0	-0.2525	-0.392077	-0.18227	0	0	0.0675705	0	-1.3628e-13	0
KA1035H,KB1035H;	dimer_Repair_244,pdb	1.4923	1.77606	1.75543	0.736346	0.872648	-2.55825	1.01238	0.012868	-2.06011	-0.242434	0	0	0	0.00477934	-0.192467	-0.0449131	0	0	0.112938	0	0.114552	0
KA1035I,KB1035I;	dimer_Repair_245,pdb	7.22047	1.508	2.56026	0.532038	1.21659	-3.23025	-0.0410283	2.11954	-2.18585	3.23586	0	0	0	1.45675	0.304787	-0.054803	0	0	0.103356	0	-1.38556e-13	0
KA1035L,KB1035L;	dimer_Repair_246,pdb	1.22265	1.58929	2.30298	0.32529	0.976478	-2.62078	-0.238032	-0.151656	-1.95963	0.88667	0	0	0	0.0699095	0.100637	-0.0538642	0	0	0.0959864	0	-1.38556e-13	0
KA1035M,KB1035M;	dimer_Repair_247,pdb	0.99655	1.54403	2.43006	-0.372571	0.486889	-2.09426	-0.910951	-0.0780843	-1.53007	1.43362	0	0	0	0.0307353	0.101665	-0.0569044	0	0	0.114066	0	-1.38556e-13	0
KA1035N,KB1035N;	dimer_Repair_248,pdb	1.56573	1.52395	2.48442	1.63467	1.24122	-4.06181	1.91906	-0.029298	-2.54553	-0.942885	0	0	0	0.292297	-0.119508	-0.0546345	0	0	0.104282	0	-1.38556e-13	0
KA1035Q,KB1035Q;	dimer_Repair_249,pdb	0.982408	1.43329	-0.227811	0.464774	1.22482	-2.06887	0.870824	-0.105919	-0.705739	-0.015195	0	0	0	0.0786022	-0.0352586	-0.0511986	0	0	0.0848278	0	-1.38556e-13	0
KA1035R,KB1035R;	dimer_Repair_250,pdb	0.939626	0.364957	0.816835	0.713175	0.348147	-2.79663	1.05405	-0.196594	0.120251	0.522207	0	0	0	0.128544	-0.28771	0.0497053	0	0	-0.185018	0	-1.38556e-13	0
KA1035S,KB1035S;	dimer_Repair_251,pdb	2.62022	1.60941	2.54428	2.38137	1.29932	-5.46013	2.83703	-0.0529595	-2.83537	0.243412	0	0	0	0.00537623	-0.137818	-0.055329	0	0	0.103824	0	0	0
KA1035T,KB1035T;	dimer_Repair_252,pdb	5.18531	1.84487	2.52205	1.78192	1.11615	-4.01073	2.13898	1.54104	-2.8662	0.791897	0	0	0	0.263663	-0.187074	-0.0514502	0	0	0.113103	0	-1.38556e-13	0
KA1035V,KB1035V;	dimer_Repair_253,pdb	7.02434	1.53744	2.29565	1.17848	1.13708	-3.54667	1.15567	2.11358	-2.37258	1.875	0	0	0	1.59997	0.132299	-0.0539299	0	0	0.104659	0	0	0
KA1035W,KB1035W;	dimer_Repair_254,pdb	4.00233	1.73167	2.84651	-0.308301	0.301381	-0.947789	-0.521754	-0.103947	-1.79916	2.97817	0	0	0	0.00210499	0.506555	-0.233478	0	0	0.0569177	0	-1.38556e-13	0
KA1035Y,KB1035Y;	dimer_Repair_255,pdb	0.820068	1.51994	1.0384	0.0781176	0.443423	-2.19236	-0.18002	1.04308	-1.55225	0.57062	0	0	0	0.00362343	-0.0352409	-0.054915	0	0	0.102409	0	0	0
