# Supplementary material for: The activity of the RGA5 sensor NLR from rice requires binding of its integrated HMA domain to effectors but not HMA domain self‐interaction
Source: Mol Plant Pathol. 2022 Jun 29;23(9):1320–30. doi: 10.1111/mpp.13236 (PMC9366066; doi:10.1111/mpp.13236)
Supplement: Supplementary file 5 — TABLE S2 Alternative: Prediction by the FoldX 4 toolkit of binding energy changes associated with individual substitution of key residues in the interaction surface of the RGA5‐HMA dimer [file MPP-23-1320-s003.xlsx]

## Sheet: complex
FoldX 4 (2011)
by the FoldX Consortium
Jesper Borg, Frederic Rousseau, Joost Schymkowitz,
Luis Serrano and Francois Stricher
------------------------------------------------------
PDB file analysed: batch
Output type: BuildModel
a	Pdb	total energy	Backbone Hbond	Sidechain Hbond	Van der Waals	Electrostatics	Solvation Polar	Solvation Hydrophobic	Van der Waals clashes	entropy sidechain	entropy mainchain	sloop_entropy	mloop_entropy	cis_bond	torsional clash	backbone clash	helix dipole	water bridge	disulfide	electrostatic kon	partial covalent bonds	energy Ionisation	Entropy Complex
RA1012A;	RGA5A-co39-m_Repair_1.pdb	0.763885	0.0472791	1.83549	1.88895	0.727719	-2.86332	1.76336	-0.155691	-1.83988	-0.400577	0	0	0	-0.170335	-0.142487	-0.373905	0	0	0.304797	0	0	0
RA1012D;	RGA5A-co39-m_Repair_2.pdb	4.04017	-0.017187	2.09692	1.18373	0.856846	0.19696	1.27112	-0.234226	-0.939387	0.0718547	0	0	0	-0.148602	-0.0644019	-0.696587	0	0	0.398734	0	0	0
RA1012E;	RGA5A-co39-m_Repair_3.pdb	2.60544	0.00691287	2.0232	0.944535	1.00153	-0.792236	0.546963	-0.144172	-0.455239	-0.105775	0	0	0	-0.140598	-0.0857944	-0.772747	0	0	0.493067	0	0	0
RA1012F;	RGA5A-co39-m_Repair_4.pdb	6.1452	-0.151425	2.24581	-0.347252	0.719397	-0.922676	-1.40298	7.47478	-1.01532	0.523399	0	0	0	-0.975574	0.329115	-0.294589	0	0	0.291624	0	0	0
RA1012G;	RGA5A-co39-m_Repair_5.pdb	1.77498	1.21163	2.05578	2.50792	0.543325	-3.25074	2.66302	-0.700172	-1.87006	-0.199155	0	0	0	-1.05328	-0.817423	-0.274373	0	0	0.141077	0	0	0
RA1012H;	RGA5A-co39-m_Repair_6.pdb	5.37661	0.0315733	2.43431	-0.0387803	0.731961	0.228061	-0.161416	3.85146	-0.961482	0.174777	0	0	0	-1.03207	0.0480129	-0.312098	0	0	0.285122	0	0.145184	0
RA1012I;	RGA5A-co39-m_Repair_7.pdb	1.33498	-0.00662329	2.2854	0.652234	0.709964	-2.06621	-0.588443	0.528728	-0.875458	-0.0928594	0	0	0	0.805648	0.122619	-0.308411	0	0	0.291006	0	-1.07137e-14	0
RA1012K;	RGA5A-co39-m_Repair_8.pdb	0.521463	-1.88007	0.526324	0.290066	0.523319	0.574361	-0.323531	0.0510597	0.0525815	0.765648	0	0	0	-0.160431	0.16767	-0.134382	0	0	0.236521	0	-1.07137e-14	0
RA1012L;	RGA5A-co39-m_Repair_9.pdb	-0.137357	-0.0513091	2.27463	0.485287	0.674962	-1.70709	-0.712493	0.0386029	-0.876169	-0.0967403	0	0	0	-0.13928	0.0507923	-0.324776	0	0	0.297015	0	0	0
RA1012M;	RGA5A-co39-m_Repair_10.pdb	-0.0777903	-0.00155732	2.36716	0.247811	0.708552	-1.81978	-0.861194	-0.00154032	-0.634444	0.101182	0	0	0	-0.144039	-0.00624352	-0.339433	0	0	0.299487	0	0	0
RA1012N;	RGA5A-co39-m_Repair_11.pdb	1.77518	-0.52922	1.57474	0.92315	0.703949	-1.02342	1.12842	-0.0664687	-1.13031	0.340065	0	0	0	-0.0849878	0.0113771	-0.360225	0	0	0.299497	0	0	0
RA1012Q;	RGA5A-co39-m_Repair_12.pdb	0.677821	-0.60187	1.67855	0.709021	0.695201	-1.15862	0.526973	-0.0930561	-0.280146	0.226677	0	0	0	-1.00346	-0.0699244	-0.313606	0	0	0.292156	0	-1.07137e-14	0
RA1012S;	RGA5A-co39-m_Repair_13.pdb	1.21388	-0.586872	1.6764	1.89097	0.690063	-2.17255	2.39501	-0.156408	-1.30675	-0.160447	0	0	0	-1.03493	-0.0479779	-0.312474	0	0	0.291872	0	-1.07137e-14	0
RA1012T;	RGA5A-co39-m_Repair_14.pdb	1.04981	-0.568224	1.31199	1.31946	0.705458	-1.68494	1.23366	0.363481	-1.31556	-0.115544	0	0	0	-0.157906	0.00637069	-0.34214	0	0	0.300081	0	0	0
RA1012V;	RGA5A-co39-m_Repair_15.pdb	1.90419	-0.0329646	2.28716	1.18482	0.700407	-2.4473	0.342628	0.478066	-1.40927	-0.0380126	0	0	0	0.859587	0.0317321	-0.312784	0	0	0.291848	0	-1.07137e-14	0
RA1012W;	RGA5A-co39-m_Repair_16.pdb	5.04146	-0.109858	1.83883	-0.675921	0.719793	0.0653816	-1.5432	4.94226	-0.801517	0.688243	0	0	0	0.00791735	0.216645	-0.392966	0	0	0.302499	0	0	0
RA1012Y;	RGA5A-co39-m_Repair_17.pdb	7.98251	-0.0615316	0.855422	0.0236332	0.470298	-0.808508	-0.872782	8.63245	-0.971712	0.0377662	0	0	0	0.642062	0.528978	-0.263708	0	0	0.299124	0	1.07137e-14	0
AA1013D;	RGA5A-co39-m_Repair_18.pdb	0.470909	0.00116624	-0.812483	-0.20005	-0.170462	0.562777	-0.140959	-1.24075e-05	0.963326	0.2356	0	0	0	0.0206011	0.174959	-0.12985	0	0	0.141257	0	0	0
AA1013E;	RGA5A-co39-m_Repair_19.pdb	0.0323209	-0.0117206	-0.73061	-0.37747	-0.132333	0.569651	-0.419614	-1.24075e-05	1.06193	0.114	0	0	0	-0.000311442	0.205535	-0.239833	0	0	0.198641	0	0	0
AA1013F;	RGA5A-co39-m_Repair_20.pdb	-0.736486	-0.0537057	-1.263	-1.343	-0.184403	1.3305	-1.84811	0.750928	1.42697	0.4408	0	0	0	0.00653569	0.266071	4.44089e-16	0	0	0	0	0	0
AA1013G;	RGA5A-co39-m_Repair_21.pdb	0.714058	0.0332325	-6.93518e-06	0.294423	0.0143675	-0.396474	0.372699	-9.98058e-06	-0.0581779	0.4712	0	0	0	-0.0163729	-0.262579	-0.00391375	0	0	0.00309077	0	-1.06581e-14	0
AA1013H;	RGA5A-co39-m_Repair_22.pdb	0.293811	-0.591365	-0.662039	-0.93292	-0.0564468	1.6921	-0.822393	0.0708822	0.969874	0.5092	0	0	0	0.0466211	0.277574	-2.22045e-15	0	0	6.21725e-15	0	0.0702935	0
AA1013I;	RGA5A-co39-m_Repair_23.pdb	-0.407864	-0.0680908	-2.14584e-12	-0.834079	-1.0516e-12	0.949345	-1.21007	0.000951974	0.554251	0.1976	0	0	0	0.00223239	0.472948	0	0	0	0	0	0	0
AA1013K;	RGA5A-co39-m_Repair_24.pdb	-0.107181	-0.0281217	-0.769524	-0.646791	0.0607679	0.78375	-0.852829	1.66337e-06	1.17714	0.2052	0	0	0	0.0190134	0.346009	0.0248182	0	0	-0.0806019	0	-1.02141e-14	0
AA1013L;	RGA5A-co39-m_Repair_25.pdb	-0.64905	-0.0929525	-3.63798e-12	-0.849117	5.31131e-13	0.813042	-1.30876	0.000877252	0.654722	0.1216	0	0	0	0.0115424	0.440611	0	0	0	0	0	0	0
AA1013M;	RGA5A-co39-m_Repair_26.pdb	-1.06198	-0.0593093	-1.04379e-11	-1.54703	-0.0762207	1.48084	-2.17103	0.00226542	0.991813	0.304	0	0	0	0.0126953	0.46486	0	0	0	0	0	0	0
AA1013N;	RGA5A-co39-m_Repair_27.pdb	-0.187187	-0.523092	-1.26194	-0.376897	1.5703e-12	0.791475	-0.23394	-1.24075e-05	0.97881	0.418	0	0	0	0.0204059	0.203111	0	0	0	0	0	0	0
AA1013Q;	RGA5A-co39-m_Repair_28.pdb	0.122464	-0.0198947	-1.04674	-0.438903	4.56136e-07	0.618847	-0.466709	-1.91341e-05	1.29379	0.1824	0	0	0	-0.000304408	0.21335	2.5205e-08	0	0	-7.98423e-08	0	1.02141e-14	0
AA1013R;	RGA5A-co39-m_Repair_29.pdb	0.00619653	-0.804792	-1.00904	-1.09887	-0.40765	2.08055	-0.878182	0.00490465	1.68787	0.2432	0	0	0	0.0754307	0.469252	0.418626	0	0	-0.30586	0	0	0
AA1013S;	RGA5A-co39-m_Repair_30.pdb	0.0189318	-0.60212	-0.6315	-0.186343	0	0.588963	0.0910239	0.0103814	0.550734	0.1976	0	0	0	0.000192865	0.134532	0	0	0	0	0	0	0
AA1013T;	RGA5A-co39-m_Repair_31.pdb	0.0758614	-0.574494	-0.579327	-0.355773	-0.00699699	0.939365	-0.131167	0.0102835	0.554962	0.2204	0	0	0	-8.70493e-05	0.301943	-0.00145829	0	0	0.000153349	0	-1.02141e-14	0
AA1013V;	RGA5A-co39-m_Repair_32.pdb	0.360286	-0.0311089	0	-0.311038	0	0.536138	-0.286221	6.04425e-06	0.218074	0.2204	0	0	0	0.0140361	0.391733	0	0	0	0	0	0	0
AA1013W;	RGA5A-co39-m_Repair_33.pdb	-1.27192	-0.0801257	0	-1.54536	-6.39488e-14	0.921232	-2.40621	0.0141686	1.2644	0.5244	0	0	0	0.0355736	0.415454	0	0	0	0	0	0	0
AA1013Y;	RGA5A-co39-m_Repair_34.pdb	-1.86337	-0.0696567	-1.7205	-1.50128	-0.222068	1.92472	-1.81576	0.0120161	1.02809	0.4408	0	0	0	0.0543992	0.327045	0.00587314	0	0	0	0	0	0
MA1016A;	RGA5A-co39-m_Repair_35.pdb	2.54357	0.117953	-3.51357e-07	2.0914	0.0155448	-0.740654	3.63108	-0.130305	-1.31193	-0.347258	0	0	0	-0.78226	-0.30283	1.12944e-09	0	0	-1.0614e-09	0	-1.02141e-14	0
MA1016D;	RGA5A-co39-m_Repair_36.pdb	5.48299	0.0895831	-3.51351e-07	1.18843	-0.274304	2.99715	2.95629	0.0756405	-0.778553	-0.104671	0	0	0	-0.753362	-0.225751	0.0354432	0	0	0.0513488	0	-1.02141e-14	0
MA1016E;	RGA5A-co39-m_Repair_37.pdb	4.73443	0.0345829	0.0814317	0.665473	-0.252233	2.47754	1.82647	-0.0146749	0.0666145	-0.19	0	0	0	-0.017152	-0.100388	-0.0456401	0	0	0.102016	0	-1.02141e-14	0
MA1016F;	RGA5A-co39-m_Repair_38.pdb	10.0354	0.446063	0.303004	0.131096	0.0355257	0.33757	0.559883	8.20096	-0.549173	0.193093	0	0	0	0.377401	0.199358	1.12941e-09	0	0	-7.84904e-10	0	-1.02141e-14	0
MA1016G;	RGA5A-co39-m_Repair_39.pdb	4.24583	0.176372	-3.51431e-07	2.69022	0.0229373	-1.15847	4.70536	-0.134209	-1.37035	0.124073	0	0	0	-0.810093	-0.630592	1.12941e-09	0	0	-1.06157e-09	0	-1.02141e-14	0
MA1016H;	RGA5A-co39-m_Repair_40.pdb	10.5351	0.00945295	1.9952e-11	0.377711	0.00469327	1.85603	1.61416	6.73754	-0.434272	0.2052	0	0	0	0.00193863	-0.235402	8.43769e-15	0	0	1.68088e-13	0	0.162608	0
MA1016I;	RGA5A-co39-m_Repair_41.pdb	1.55598	0.00912674	3.51481e-07	0.484997	0.0123502	-0.201827	0.395705	1.26288	-0.294334	-0.1064	0	0	0	-0.00651795	0.0978137	-1.1294e-09	0	0	1.06175e-09	0	6.66134e-15	0
MA1016K;	RGA5A-co39-m_Repair_42.pdb	2.98446	-0.845419	-0.85949	0.100193	0.217625	3.05153	0.865673	0.0272717	0.588969	-0.0988	0	0	0	0.00573937	0.0777485	0.0472905	0	0	-0.116116	0	0	0
MA1016L;	RGA5A-co39-m_Repair_43.pdb	1.61093	0.02113	4.77485e-12	0.516831	-0.000809562	-0.208711	0.454296	1.34526	-0.344752	-0.1824	0	0	0	0.0100917	-0.0199542	0	0	0	0	0	0	0
MA1016N;	RGA5A-co39-m_Repair_44.pdb	4.23305	0.0856711	-3.51503e-07	1.05917	0.014136	1.3266	2.83771	0.306593	-0.611053	0.070862	0	0	0	-0.856649	-0.261975	1.12959e-09	0	0	-1.06209e-09	0	-6.66134e-15	0
MA1016Q;	RGA5A-co39-m_Repair_45.pdb	3.6073	-0.0784873	-0.183005	0.462943	0.007553	1.32417	1.75043	0.0371925	0.431123	-0.1216	0	0	0	-0.0230208	-0.11434	-1.1296e-09	0	0	1.06253e-09	0	6.66134e-15	0
MA1016R;	RGA5A-co39-m_Repair_46.pdb	4.73974	-0.0371639	4.02167e-12	-0.526377	0.221916	3.25697	1.18709	0.052524	0.597809	-0.0608	0	0	0	0.13099	0.37135	0.0878524	0	0	-0.171076	0	0	0
MA1016S;	RGA5A-co39-m_Repair_47.pdb	3.03809	-0.489744	-0.6315	1.9221	0.0151753	0.0531186	4.08156	-0.127054	-0.775041	-0.149513	0	0	0	-0.861014	-0.236854	1.12968e-09	0	0	-1.06241e-09	0	-6.66134e-15	0
MA1016T;	RGA5A-co39-m_Repair_48.pdb	2.19342	-0.459367	-0.56454	1.33742	0.0122043	0.109087	2.54201	0.121159	-0.791014	-0.0836	0	0	0	-0.0299502	-0.133117	0	0	0	0	0	0	0
MA1016V;	RGA5A-co39-m_Repair_49.pdb	1.63048	0.0126145	-3.51596e-07	1.02248	-0.0133473	-0.16154	1.65368	0.976877	-0.893065	-0.12672	0	0	0	-0.840505	0.0525339	1.12968e-09	0	0	-1.0624e-09	0	-6.66134e-15	0
MA1016W;	RGA5A-co39-m_Repair_50.pdb	13.0204	0.338467	0.418878	-0.944228	-0.0314078	2.40978	-0.566253	11.1191	-0.4493	0.279129	0	0	0	0.449496	0.557572	0.00215112	0	0	-0.00538014	0	-6.66134e-15	0
MA1016Y;	RGA5A-co39-m_Repair_51.pdb	13.489	-0.0485252	-0.909364	0.0406113	0.0229281	0.466331	0.44626	13.9795	0.0571827	0.0985706	0	0	0	-0.664559	0.166066	1.12967e-09	0	0	-1.06291e-09	0	-6.66134e-15	0
AA1017D;	RGA5A-co39-m_Repair_52.pdb	1.01959	-0.0384269	7.68807e-12	-0.39326	-0.0322509	1.08448	-0.477296	9.75325e-06	0.415333	0.2356	0	0	0	0.0164127	0.114713	0.118238	0	0	0.0907543	0	0	0
AA1017E;	RGA5A-co39-m_Repair_53.pdb	-0.284045	-0.052932	2.96296e-11	-0.432619	-0.0720364	0.28301	-0.731147	8.77297e-06	0.431043	0.114	0	0	0	0.0141033	0.204972	0.0481976	0	0	0.114326	0	0	0
AA1017F;	RGA5A-co39-m_Repair_54.pdb	-1.58404	-0.0556386	6.5512e-12	-1.38399	0	0.557638	-2.33314	0.0210998	1.13343	0.4408	0	0	0	0.0357713	0.217397	0	0	0	0	0	0	0
AA1017G;	RGA5A-co39-m_Repair_55.pdb	0.856658	0.0387472	-3.51602e-07	0.265877	8.34849e-08	-0.250983	0.424425	0.000386882	-0.0268291	0.47147	0	0	0	-0.0664353	-0.292486	1.12963e-09	0	0	-1.06303e-09	0	-6.66134e-15	0
AA1017H;	RGA5A-co39-m_Repair_56.pdb	-0.687367	-0.651756	-1.08458	-0.936029	8.34831e-08	1.1773	-1.10021	2.84255e-05	1.23179	0.5092	0	0	0	0.0758744	0.231876	1.12966e-09	0	0	-1.06303e-09	0	0.0910307	0
AA1017I;	RGA5A-co39-m_Repair_57.pdb	-1.44035	-0.109573	6.22435e-12	-1.00069	0	0.535584	-1.87602	1.33489e-05	0.780505	0.1976	0	0	0	0.0322281	0.216102	0	0	0	0	0	0	0
AA1017K;	RGA5A-co39-m_Repair_58.pdb	-0.972552	-0.0441358	-3.51267e-07	-0.8425	-0.0101146	0.404549	-1.50538	2.44724e-05	0.888433	0.2052	0	0	0	0.0358919	0.127209	-0.0170815	0	0	-0.08744	0	-6.32827e-15	0
AA1017L;	RGA5A-co39-m_Repair_59.pdb	-1.81626	-0.0704115	6.76437e-12	-1.09842	0	0.452694	-2.15657	1.33489e-05	0.896851	0.1216	0	0	0	0.0379827	0.242872	0	0	0	0	0	0	0
AA1017M;	RGA5A-co39-m_Repair_60.pdb	-2.02936	-0.0697564	2.56932e-11	-1.43637	-1.93623e-13	0.415541	-2.60378	0.0593029	1.25662	0.304	0	0	0	0.0450857	0.166161	0	0	0	0	0	0	0
AA1017N;	RGA5A-co39-m_Repair_61.pdb	-0.351318	-0.6402	-0.6315	-0.553747	0	0.82732	-0.580467	1.23535e-05	0.791382	0.418	0	0	0	0.0178817	0.209235	0	0	0	0	0	0	0
AA1017Q;	RGA5A-co39-m_Repair_62.pdb	-0.411037	-0.646403	-0.569268	-0.975447	0	1.32944	-1.0854	0.00549153	1.31067	0.1824	0	0	0	0.0374813	0.233427	0	0	0	0	0	0	0
AA1017R;	RGA5A-co39-m_Repair_63.pdb	-0.608124	-0.0441782	4.1311e-11	-1.07044	-0.0746058	0.907855	-1.44446	1.33489e-05	1.01306	0.2432	0	0	0	0.107393	0.131155	-0.0426131	0	0	-0.203347	0	0	0
AA1017S;	RGA5A-co39-m_Repair_64.pdb	-0.0349854	-0.622341	-0.6315	-0.137457	0	0.484954	0.141356	0.000146894	0.53468	0.1976	0	0	0	-0.00242493	0.0951222	0	0	0	0	0	0	0
AA1017T;	RGA5A-co39-m_Repair_65.pdb	-0.495248	-0.646892	-0.575865	-0.388812	0	0.709598	-0.378174	0.0123154	0.546936	0.2204	0	0	0	0.00524527	0.250198	0	0	0	0	0	0	0
AA1017V;	RGA5A-co39-m_Repair_66.pdb	-0.496648	-0.09814	7.10543e-13	-0.558224	-1.77636e-15	0.444048	-0.949943	1.13718e-05	0.382087	0.2204	0	0	0	0.063112	0.24754	0	0	0	0	0	0	0
AA1017W;	RGA5A-co39-m_Repair_67.pdb	-2.02789	-0.100454	-1.2314	-1.90172	8.22916e-08	1.66619	-2.78865	0.00526675	1.72	0.531126	0	0	0	0.0717584	0.112392	1.12955e-09	0	0	-8.68273e-10	0	-6.32827e-15	0
AA1017Y;	RGA5A-co39-m_Repair_68.pdb	-1.10617	-0.0632437	1.12621e-11	-1.42774	-2.36255e-13	0.853779	-2.25339	0.0228121	1.27193	0.4408	0	0	0	0.0488835	0.131245	0	0	0	0	0	0	0
AA1020D;	RGA5A-co39-m_Repair_69.pdb	4.39377	-0.111078	0	-0.894662	0.0260528	4.24996	-0.598138	0.249956	0.61907	0.1976	0	0	0	0.156616	0.0765951	0.503841	0	0	-0.00545672	0	0	0
AA1020E;	RGA5A-co39-m_Repair_70.pdb	6.36771	-0.188856	-2.87064e-07	-1.34717	0.0854156	4.71468	-1.37815	2.35373	1.53912	0.1064	0	0	0	0.150401	0.108669	0.332713	0	0	-0.000576993	0	-6.32827e-15	0
AA1020F;	RGA5A-co39-m_Repair_71.pdb	4.64661	-0.220955	0.0374467	-1.92859	-0.00248433	1.12909	-2.9586	6.33038	0.968874	0.623139	0	0	0	0.70189	0.342983	-0.0335807	0	0	-8.76912e-10	0	-6.32827e-15	0
AA1020G;	RGA5A-co39-m_Repair_72.pdb	1.94502	0.0536589	0	0.635896	0	-0.343255	1.19996	-1.10375e-05	-0.0730769	0.4864	0	0	0	-0.0145482	-0.242074	0	0	0	0	0	0	0
AA1020H;	RGA5A-co39-m_Repair_73.pdb	10.6561	-0.176736	1.35003e-12	-1.81262	-1.20437e-12	2.27527	-2.20133	10.4834	1.08037	0.612326	0	0	0	0.267348	0.336475	-4.44089e-14	0	0	-9.99201e-15	0	0.12814	0
AA1020I;	RGA5A-co39-m_Repair_74.pdb	1.02659	-0.197796	-0.00178343	-1.44949	-0.000773027	0.985571	-2.58291	1.60582	0.961466	0.41559	0	0	0	1.29091	0.366015	1.12964e-09	0	0	-8.97513e-10	0	-2.33147e-15	0
AA1020K;	RGA5A-co39-m_Repair_75.pdb	1.56437	-0.680515	-0.488768	-1.65294	-0.0581449	3.4916	-2.13251	0.37082	1.97287	0.285724	0	0	0	0.662286	0.27548	-0.163337	0	0	-0.0427089	0	-2.33147e-15	0
AA1020L;	RGA5A-co39-m_Repair_76.pdb	3.16669	-0.200909	-0.00551939	-1.55562	0	0.827259	-2.97035	5.71773	1.09535	0.2356	0	0	0	0.0231531	0.213237	0	0	0	0	0	0	0
AA1020M;	RGA5A-co39-m_Repair_77.pdb	0.713954	0.228351	0.387256	-1.96325	-0.0806982	1.19098	-2.88854	1.35595	1.24399	0.658141	0	0	0	0.581771	0.156677	1.12973e-09	0	0	-8.98055e-10	0	-2.33147e-15	0
AA1020N;	RGA5A-co39-m_Repair_78.pdb	2.05077	-0.140079	-2.87093e-07	-1.08034	8.38835e-08	2.67269	-0.717851	0.0676933	0.769394	0.4408	0	0	0	0.0384678	0.0890556	1.12973e-09	0	0	-8.98054e-10	0	-2.33147e-15	0
AA1020Q;	RGA5A-co39-m_Repair_79.pdb	4.60516	-0.07235	0.00277148	-1.05163	-0.000940621	2.02988	-0.753545	1.51526	1.44351	0.410579	0	0	0	1.08162	0.237228	1.12974e-09	0	0	-8.99619e-10	0	-2.33147e-15	0
AA1020R;	RGA5A-co39-m_Repair_80.pdb	6.8882	-0.218845	1.10134e-12	-2.36754	0.083329	3.53589	-2.26669	4.85309	1.87624	0.362201	0	0	0	1.54428	0.375953	-0.458557	0	0	-0.0552037	0	0	0
AA1020S;	RGA5A-co39-m_Repair_81.pdb	0.473102	-0.623437	-0.6315	-0.209131	0	0.862445	0.428879	0.00159198	0.555057	0.0608	0	0	0	0.0283956	0.0831021	0	0	0	0	0	0	0
AA1020T;	RGA5A-co39-m_Repair_82.pdb	3.68018	-0.113474	-4.99171e-05	-0.849435	0.00262481	1.88697	-0.80862	1.26258	0.621762	0.504453	0	0	0	1.17337	0.219693	1.12973e-09	0	0	-8.97862e-10	0	-2.33147e-15	0
AA1020V;	RGA5A-co39-m_Repair_83.pdb	1.68352	-0.114247	-2.87118e-07	-0.940368	8.38942e-08	0.633498	-1.67984	1.59497	0.437833	0.482758	0	0	0	1.26892	0.251149	1.12974e-09	0	0	-8.97881e-10	0	-2.33147e-15	0
AA1020W;	RGA5A-co39-m_Repair_84.pdb	7.70247	-0.246181	-3.50611e-07	-3.23131	8.23773e-08	2.66515	-4.75318	10.361	1.08411	0.874876	0	0	0	0.947992	0.440519	1.12975e-09	0	0	-8.78993e-10	0	-2.33147e-15	0
AA1020Y;	RGA5A-co39-m_Repair_85.pdb	6.75678	-0.203919	-0.994694	-2.07363	-0.00123021	1.79809	-2.78145	8.99949	1.09723	0.638497	0	0	0	0.312492	0.505722	-0.0340931	0	0	-8.87568e-10	0	-2.33147e-15	0
SA1021A;	RGA5A-co39-m_Repair_86.pdb	0.618325	0.633333	0.6315	0.182504	3.55271e-15	-0.43704	-0.174916	-0.00010395	-0.552883	0.345106	0	0	0	-0.00917527	-0.112136	0	0	0	-2.22045e-16	0	0	0
SA1021D;	RGA5A-co39-m_Repair_87.pdb	2.48712	1.10102	0.518988	-0.281461	-0.566933	1.36693	-0.44149	0.0993333	0.00274917	-0.225891	0	0	0	0.000124061	0.0368705	0.971099	0	0	-0.0573479	0	-2.33147e-15	0
SA1021E;	RGA5A-co39-m_Repair_88.pdb	1.36409	0.55626	0.6315	-0.529491	-0.363462	1.05989	-1.01813	0.00675655	0.0760971	0.316824	0	0	0	-0.0042011	0.212875	0.684881	0	0	-0.0528264	0	0	0
SA1021F;	RGA5A-co39-m_Repair_89.pdb	-0.915068	0.472191	0.6315	-1.54239	0.0715163	0.921521	-2.80285	0.32045	0.307025	0.657307	0	0	0	0.0486584	0.335148	-1.12985e-09	0	0	8.97331e-10	0	2.33147e-15	0
SA1021G;	RGA5A-co39-m_Repair_90.pdb	0.58613	0.633333	0.6315	0.641285	3.55271e-15	-1.61326	0.549102	-0.000296035	-0.568738	0.322654	0	0	0	-0.0094529	-0.335553	0	0	0	-5.55112e-17	0	0	0
SA1021H;	RGA5A-co39-m_Repair_91.pdb	1.11039	0.516969	0.6315	-1.14337	-8.38941e-08	1.62412	-1.65657	0.000233026	0.354455	0.678056	0	0	0	0.00225489	0.310161	-1.12985e-09	0	0	8.97298e-10	0	0.102728	0
SA1021I;	RGA5A-co39-m_Repair_92.pdb	1.87822	0.484202	0.6315	-1.12017	4.26326e-13	1.14297	-2.21695	0.000165378	0.367607	0.810108	0	0	0	1.77879	0.394702	0	0	0	0	0	0	0
SA1021K;	RGA5A-co39-m_Repair_93.pdb	0.658605	0.563124	0.646683	-0.680854	0.0987814	0.894962	-1.29987	-0.00634904	0.334989	0.412111	0	0	0	-0.0535831	0.247041	-0.255021	0	0	0.00363596	0	-1.22125e-15	0
SA1021L;	RGA5A-co39-m_Repair_94.pdb	-0.151165	0.518872	0.6315	-0.951286	6.57252e-13	0.899402	-1.96645	0.00226451	0.297039	0.395036	0	0	0	0.0224624	0.351591	8.03801e-14	0	0	0	0	0	0
SA1021M;	RGA5A-co39-m_Repair_95.pdb	-0.170614	0.59887	0.773282	-0.984289	8.39309e-08	0.659095	-1.94432	0.0249593	0.449277	0.296871	0	0	0	-0.0443629	0.275083	1.1295e-09	0	0	-8.95976e-10	0	-1.22125e-15	0
SA1021N;	RGA5A-co39-m_Repair_96.pdb	0.592616	0.0157288	0.0151702	-0.492499	1.61293e-12	1.07085	-0.614108	0.0815162	0.154344	0.367613	0	0	0	-0.0059975	0.139974	1.97176e-13	0	0	0	0	0	0
SA1021Q;	RGA5A-co39-m_Repair_97.pdb	0.840243	0.57179	-0.240618	-0.730361	4.69669e-12	1.14835	-1.10701	0.00738877	0.667991	0.524472	0	0	0	-0.00176205	0.181765	5.75096e-13	0	0	-5.55112e-16	0	0	0
SA1021R;	RGA5A-co39-m_Repair_98.pdb	0.685957	-0.266007	-0.148352	-1.30626	0.256573	2.08349	-1.52899	0.085451	1.29395	0.672749	0	0	0	0.0632028	0.216346	-0.487079	0	0	-0.0327696	0	0	0
SA1021T;	RGA5A-co39-m_Repair_99.pdb	0.75261	-0.119229	0.00672614	-0.435808	-7.56728e-13	0.473798	-0.843454	0.890551	0.0146508	0.650498	0	0	0	0.114877	0.244809	0	0	0	0	0	0	0
SA1021V;	RGA5A-co39-m_Repair_100.pdb	2.84473	0.576667	0.6315	-0.4597	-8.17124e-14	0.606857	-1.03618	0.80119	-0.103686	0.810481	0	0	0	1.0176	0.202738	0	0	0	0	0	0	0
SA1021W;	RGA5A-co39-m_Repair_101.pdb	-0.497224	0.482479	0.6315	-1.63862	-0.0218619	1.51124	-2.62305	0.0153614	0.324647	0.829952	0	0	0	0.00031156	0.282317	-0.00762407	0	0	-0.0015661	0	-1.22125e-15	0
SA1021Y;	RGA5A-co39-m_Repair_102.pdb	-0.377107	0.482028	0.6315	-1.57985	0.0712048	1.27982	-2.65673	0.303047	0.41283	0.645437	0	0	0	0.0336199	0.312658	0	0	0	-2.48135e-14	0	0	0
NA1023A;	RGA5A-co39-m_Repair_103.pdb	0.0242198	1.42109e-14	0	0.314737	0	-0.329799	0.397994	-0.0567211	-0.139966	-0.160229	0	0	0	-0.00179571	-0.0525163	0	0	0	1.11022e-16	0	0	0
NA1023D;	RGA5A-co39-m_Repair_104.pdb	0.0355598	0	4.88853e-12	0.0909065	-0.2215	0.104707	0.133073	-0.0404542	0.227304	-0.23182	0	0	0	0.000563763	-0.00605285	0.0696466	0	0	-0.0968682	0	0	0
NA1023E;	RGA5A-co39-m_Repair_105.pdb	-0.399694	-0.778459	-0.778459	-0.114826	-0.299627	0.458299	-0.136573	-0.0386257	1.2136	0.0696272	0	0	0	0.0652578	-0.00967931	0.0459369	0	0	-0.105845	0	0	0
NA1023F;	RGA5A-co39-m_Repair_106.pdb	-0.726242	0	0	-0.450741	0.00981787	0.085616	-0.8418	0.0676536	0.201006	0.203747	0	0	0	-0.00154111	0.0748721	0	0	0	3.36953e-14	0	0	0
NA1023G;	RGA5A-co39-m_Repair_107.pdb	0.504112	0.0208544	0	0.49428	0	-0.512178	0.6594	-0.0896631	-0.139966	0.0741302	0	0	0	-0.00274578	-0.122572	0	0	0	5.55112e-17	0	0	0
NA1023H;	RGA5A-co39-m_Repair_108.pdb	-0.29698	-1.42109e-14	-2.41585e-13	-0.141887	6.46594e-13	0.0208199	-0.241815	0.046628	0.0454027	-0.0733277	0	0	0	-0.001583	0.0558794	-3.9968e-15	0	0	1.78635e-13	0	0.0487825	0
NA1023I;	RGA5A-co39-m_Repair_109.pdb	-0.572213	0.0161212	-2.8713e-07	-0.379088	-0.0782922	0.361908	-0.715692	-0.00321104	0.108422	-0.00966177	0	0	0	0.0339441	-0.0439993	0.0949836	0	0	-0.00164675	0	-1.11022e-15	0
NA1023K;	RGA5A-co39-m_Repair_110.pdb	-0.651108	0	-1.01394e-11	-0.0900362	0.0811018	-0.164757	-0.316262	0.0729812	-0.0556964	-0.167165	0	0	0	-0.00138785	0.0163224	-0.010001	0	0	0.000114844	0	0	0
NA1023L;	RGA5A-co39-m_Repair_111.pdb	-0.708895	-7.35802e-08	2.87046e-07	-0.140649	-8.39148e-08	-0.0903646	-0.407462	0.0371696	0.0510386	-0.157138	0	0	0	-0.00149007	0.0523742	-1.12788e-09	0	0	8.94793e-10	0	1.11022e-15	0
NA1023M;	RGA5A-co39-m_Repair_112.pdb	-0.469547	0	0	-0.503146	0	0.135561	-0.793695	0.0746275	0.260357	0.358076	0	0	0	-0.00132635	0.092628	0	0	0	1.5854e-13	0	0	0
NA1023Q;	RGA5A-co39-m_Repair_113.pdb	-0.199019	-1.42109e-14	-4.90274e-13	0.0054132	-3.55271e-15	-0.0703785	-0.090264	0.00933021	-0.02404	-0.0285535	0	0	0	-0.000526341	0.0203712	0	0	0	1.82188e-13	0	0	0
NA1023R;	RGA5A-co39-m_Repair_114.pdb	-0.403007	-0.617243	-0.617243	-0.125352	0.144251	0.273879	-0.090115	-0.00477934	0.517233	-0.0195449	0	0	0	0.0652532	0.0581541	0.0367889	0	0	0.033866	0	0	0
NA1023S;	RGA5A-co39-m_Repair_115.pdb	0.110509	0	0	0.261096	0	-0.181177	0.446766	-0.0466359	-0.0765976	-0.290973	0	0	0	-0.00196979	-0.0550836	0	0	0	1.99285e-14	0	0	0
NA1023T;	RGA5A-co39-m_Repair_116.pdb	-0.0669474	0	0	0.150875	0	-0.156993	0.190387	-0.0126071	-0.0995984	-0.138765	0	0	0	-0.000247063	-0.00169333	0	0	0	5.38458e-15	0	0	0
NA1023V;	RGA5A-co39-m_Repair_117.pdb	-0.191489	0	0	0.0191878	0	-0.0384475	-0.0240923	0.0070157	-0.0879887	-0.069263	0	0	0	0.00209874	0.0100933	0	0	0	1.44329e-15	0	0	0
NA1023W;	RGA5A-co39-m_Repair_118.pdb	-0.652951	0	-1.42109e-13	-0.739059	-3.55271e-15	0.441753	-1.12369	0.118699	0.384186	0.26691	0	0	0	-0.00175503	0.133232	0	0	0	3.19189e-14	0	0	0
NA1023Y;	RGA5A-co39-m_Repair_119.pdb	-0.585121	0	-2.84217e-14	-0.367683	0.0117012	0.0810037	-0.673822	0.0635428	0.162833	0.138866	0	0	0	-0.00156188	0.0687847	0	0	0	3.10307e-14	0	0	0
VA1025A;	RGA5A-co39-m_Repair_120.pdb	2.97563	0.247235	-1.42109e-14	1.3291	1.77636e-15	-0.892568	2.38904	-0.00583915	-0.427142	0.388021	0	0	0	-0.0522185	-0.417489	0	0	0	0	0	0	0
VA1025D;	RGA5A-co39-m_Repair_121.pdb	7.49697	0.103072	1.3145e-12	0.247107	-0.021932	3.23668	1.44126	1.45434	0.186789	0.0130057	0	0	0	0.205533	-0.202245	0.666723	0	0	-0.0356097	0	0	0
VA1025E;	RGA5A-co39-m_Repair_122.pdb	8.31437	0.12846	0.0335204	-0.17349	-0.108234	3.22401	0.498858	1.56329	1.04973	0.316932	0	0	0	1.39589	-0.205842	0.417365	0	0	-0.0319615	0	-1.11022e-15	0
VA1025F;	RGA5A-co39-m_Repair_123.pdb	9.42739	0.218915	-2.87105e-07	-0.846909	8.39063e-08	-0.192305	-1.39751	9.14937	0.44744	0.401049	0	0	0	1.67222	-0.299232	-0.0248851	0	0	-8.94977e-10	0	-1.11022e-15	0
VA1025G;	RGA5A-co39-m_Repair_124.pdb	4.82459	0.344365	-7.10543e-15	2.12145	-0.019364	-1.57853	3.71461	-0.0124073	-0.427142	0.734268	0	0	0	-0.0526616	-0.761347	0	0	0	0	0	0	0
VA1025H;	RGA5A-co39-m_Repair_125.pdb	7.50512	0.101525	2.80854e-07	-0.661388	-8.30556e-08	2.05368	-0.136098	5.10818	0.418582	0.510625	0	0	0	-0.0525863	-0.144222	-1.12789e-09	0	0	8.95146e-10	0	0.162608	0
VA1025I;	RGA5A-co39-m_Repair_126.pdb	1.37619	0.0253597	-2.87101e-07	-0.613116	8.39063e-08	0.333041	-1.18533	0.902966	0.534182	0.0311523	0	0	0	1.34793	0.169211	1.12789e-09	0	0	-8.95141e-10	0	-1.33227e-15	0
VA1025K;	RGA5A-co39-m_Repair_127.pdb	7.72592	-0.892506	-0.9725	-0.722782	0.106859	3.35503	-0.520327	5.84668	1.42522	0.331577	0	0	0	0.163235	-0.0603297	-0.415654	0	0	0.0210864	0	-1.33227e-15	0
VA1025L;	RGA5A-co39-m_Repair_128.pdb	2.46454	-0.0138905	-2.87389e-07	-0.43107	8.39993e-08	0.213323	-0.891386	2.64738	0.532662	0.271575	0	0	0	0.135947	-0.00524354	1.12851e-09	0	0	-9.02302e-10	0	-1.33227e-15	0
VA1025M;	RGA5A-co39-m_Repair_129.pdb	3.19159	0.0570003	-2.87438e-07	-0.762934	8.39894e-08	0.0311661	-1.17718	3.76382	0.893567	0.537385	0	0	0	-0.151243	-0.110899	1.12851e-09	0	0	-9.02199e-10	0	-1.33227e-15	0
VA1025N;	RGA5A-co39-m_Repair_130.pdb	5.00595	0.0842301	2.87434e-07	0.0388609	-8.39872e-08	1.69551	1.26585	1.37099	0.264814	0.272162	0	0	0	0.0135239	-0.153228	-1.12851e-09	0	0	9.02229e-10	0	1.33227e-15	0
VA1025Q;	RGA5A-co39-m_Repair_131.pdb	6.29229	0.11492	-2.8744e-07	-0.296064	8.39878e-08	1.43515	0.439925	1.53899	1.2949	0.285621	0	0	0	1.47884	-0.171834	1.12851e-09	0	0	-9.02219e-10	0	-1.33227e-15	0
VA1025R;	RGA5A-co39-m_Repair_132.pdb	10.4376	-0.797804	-0.672421	-1.3039	-0.011358	3.76135	0.00452596	6.52717	1.21554	0.399432	0	0	0	1.62601	-0.00852993	-0.338623	0	0	0.0276282	0	-1.33227e-15	0
VA1025S;	RGA5A-co39-m_Repair_133.pdb	3.45879	-0.325966	-0.591454	1.10249	0	0.0658681	2.8482	-0.00225075	0.102512	0.289131	0	0	0	-0.0297474	-0.388372	0	0	0	0	0	0	0
VA1025T;	RGA5A-co39-m_Repair_134.pdb	1.58593	-0.409082	-0.491007	0.393904	-8.33411e-08	0.694489	1.40468	0.00214359	0.093952	-0.0544759	0	0	0	-0.0486778	-0.135678	-1.12845e-09	0	0	9.02786e-10	0	1.33227e-15	0
VA1025W;	RGA5A-co39-m_Repair_135.pdb	20.9775	0.0897235	-2.87448e-07	-1.4307	8.39719e-08	0.910638	-1.98524	19.9698	0.423341	0.321589	0	0	0	2.67837	-0.0863409	1.12845e-09	0	0	-9.029e-10	0	-1.33227e-15	0
VA1025Y;	RGA5A-co39-m_Repair_136.pdb	15.0399	0.0448253	-2.87485e-07	-1.18188	8.39626e-08	1.3329	-1.29056	14.37	0.416629	0.393142	0	0	0	0.980817	-0.0607318	-0.0259013	0	0	-9.0311e-10	0	-1.33227e-15	0
DA1026A;	RGA5A-co39-m_Repair_137.pdb	-0.486511	0.0731144	0.899516	0.413622	0.980385	-1.72329	0.144199	-0.0239612	-1.3357	0.1496	0	0	0	0.00157749	-0.1503	-0.0714773	0	0	0.00589801	0	-1.33227e-15	0
DA1026E;	RGA5A-co39-m_Repair_138.pdb	-0.557772	-0.00588546	0	-0.0487399	-0.0395077	-0.401965	-0.205481	-0.0118099	0.140415	0.0276774	0	0	0	-6.15813e-05	0.0546594	-0.0157421	0	0	0.00332947	0	0	0
DA1026F;	RGA5A-co39-m_Repair_139.pdb	-1.59387	0.0540717	0.779249	-0.912421	0.907144	-0.400046	-1.87467	0.0659286	-0.527338	0.362789	0	0	0	0.0256275	0.0242523	-0.0674523	0	0	-0.00675031	0	-1.33227e-15	0
DA1026G;	RGA5A-co39-m_Repair_140.pdb	0.156841	0.135128	0	0.557751	0.542904	-1.34163	0.534175	-0.00566441	-0.457729	0.253998	0	0	0	-0.00112188	-0.296508	-0.0646241	0	0	0.00365619	0	0	0
DA1026H;	RGA5A-co39-m_Repair_141.pdb	-0.20665	-0.263544	-0.260362	-0.752213	0.229695	0.704422	-0.907947	0.00567734	0.528094	0.50202	0	0	0	0.0245281	0.103822	-0.0646319	0	0	-0.0220904	0	0.0697028	0
DA1026I;	RGA5A-co39-m_Repair_142.pdb	-0.94514	-0.0459899	0.81093	-0.28258	1.07025	-1.05779	-1.06193	0.0701447	-0.719834	0.29176	0	0	0	0.0137887	0.194202	-0.03906	0	0	0.00516945	0	-4.55191e-15	0
DA1026K;	RGA5A-co39-m_Repair_143.pdb	-0.782983	-1.34624	-1.32593	-1.29594	0.202576	1.44176	-1.53577	-0.107213	2.35453	0.768171	0	0	0	0.0434163	0.0735854	0.000616595	0	0	0.0170402	0	-4.55191e-15	0
DA1026L;	RGA5A-co39-m_Repair_144.pdb	-1.63475	-0.0363557	0.689141	-0.211741	1.0245	-1.33684	-1.04445	0.0133418	-0.610824	-0.127846	0	0	0	0.041297	0.178116	-0.0404932	0	0	0.00551653	0	-4.55191e-15	0
DA1026M;	RGA5A-co39-m_Repair_145.pdb	-1.55482	-0.0533482	0.694188	-0.568445	1.0613	-1.29075	-1.52938	0.0246937	-0.32978	0.397931	0	0	0	0.0748649	0.191821	-0.0404546	0	0	0.00436719	0	-4.55191e-15	0
DA1026N;	RGA5A-co39-m_Repair_146.pdb	0.0687438	-0.0157118	-0.986477	-0.102261	1.18378	-0.501749	-0.0347625	0.00412476	0.343695	0.21003	0	0	0	0.0271106	0.0323455	-0.0721852	0	0	0.0131456	0	0	0
DA1026Q;	RGA5A-co39-m_Repair_147.pdb	-0.437257	-0.0258155	6.34515e-12	-0.119223	0.155748	-0.294998	-0.285988	-0.0116656	0.0240899	0.18738	0	0	0	0.0231161	0.0472416	-0.0647823	0	0	-0.0251186	0	0	0
DA1026R;	RGA5A-co39-m_Repair_148.pdb	-0.876713	-1.62787	-1.5825	-0.945272	0.748583	0.842207	-0.966746	0.0369484	1.52008	0.201186	0	0	0	1.06428	0.0571852	-0.118529	0	0	-0.0490754	0	0	0
DA1026S;	RGA5A-co39-m_Repair_149.pdb	-0.194032	0.0864561	0.812398	0.494346	1.04489	-1.71174	0.541292	-8.26743e-05	-1.19299	-0.198325	0	0	0	-1.71523e-05	-0.0768055	-0.0721778	0	0	0.00192126	0	0	0
DA1026T;	RGA5A-co39-m_Repair_150.pdb	-0.746775	-0.583345	-0.528451	-0.218257	0.46053	-0.0841287	-0.303448	0.123512	0.100832	0.325939	0	0	0	0.0462004	0.0686553	-0.0646297	0	0	-0.0215292	0	0	0
DA1026V;	RGA5A-co39-m_Repair_151.pdb	-0.559621	-0.0334513	0.810339	0.00292931	1.00868	-1.18131	-0.414842	0.0109528	-0.93914	0.254079	0	0	0	0.010275	0.109134	-0.0855284	0	0	-0.00259931	0	-4.55191e-15	0
DA1026W;	RGA5A-co39-m_Repair_152.pdb	-1.79709	0.550416	0.831459	-1.16993	1.19884	-0.690887	-2.06913	-0.685344	-0.469701	0.365997	0	0	0	0.327189	0.0548371	-0.0290371	0	0	0.0430445	0	-4.55191e-15	0
DA1026Y;	RGA5A-co39-m_Repair_153.pdb	-1.9606	-1.12427	-0.99885	-1.25589	0.488687	1.01323	-1.66491	0.468304	0.565187	0.59909	0	0	0	0.000633588	0.0522769	-0.0646405	0	0	0.0128303	0	0	0
SA1027A;	RGA5A-co39-m_Repair_154.pdb	0.0255366	0.534752	0.499682	0.140751	7.38964e-13	-0.621162	-0.320375	0.0108751	-0.522741	0.304	0	0	0	-0.000245694	0.0119872	0	0	0	-5.55112e-17	0	0	0
SA1027D;	RGA5A-co39-m_Repair_155.pdb	1.93725	0.415837	0.499173	-0.430685	0.114024	1.40126	-0.825451	0.0504266	0.0743118	0.5624	0	0	0	0.000446905	0.128371	0.0724281	0	0	0.00307584	0	0	0
SA1027E;	RGA5A-co39-m_Repair_156.pdb	0.00867048	0.419319	0.27817	-0.493238	0.143463	0.144191	-1.32026	0.0499814	0.197363	0.425471	0	0	0	0.0822993	0.102599	0.0523321	0	0	0.0295829	0	-4.55191e-15	0
SA1027F;	RGA5A-co39-m_Repair_157.pdb	1.67984	0.449912	0.499084	-1.56223	-0.286666	0.904343	-2.84618	3.78273	0.326867	0.38686	0	0	0	0.0251258	0.213634	0	0	0	-2.22045e-15	0	0	0
SA1027G;	RGA5A-co39-m_Repair_158.pdb	1.16248	0.621635	0.490493	0.624014	1.77636e-15	-1.06305	0.430973	-0.00356865	-0.544939	0.608	0	0	0	-0.00107283	-0.0999294	0	0	0	0	0	0	0
SA1027H;	RGA5A-co39-m_Repair_159.pdb	7.15005	0.344977	-0.522669	-1.48872	-2.66454e-14	2.06993	-1.91758	7.65043	0.424297	0.4256	0	0	0	0.00118624	0.0700607	0	0	0	1.44329e-15	0	0.162608	0
SA1027I;	RGA5A-co39-m_Repair_160.pdb	0.719368	0.365372	0.432756	-0.993488	-2.66534e-05	0.0457868	-2.42243	2.51987	0.28628	0.345252	0	0	0	0.139997	0.147191	-2.25234e-08	0	0	2.70639e-08	0	-4.55191e-15	0
SA1027K;	RGA5A-co39-m_Repair_161.pdb	-1.04478	0.429323	0.483159	-0.663075	-0.0956512	-0.0504046	-1.77825	0.0822708	0.207198	0.382914	0	0	0	0.00644873	0.159883	-0.0208905	0	0	-0.0278312	0	-4.55191e-15	0
SA1027L;	RGA5A-co39-m_Repair_162.pdb	-1.70595	0.362281	0.499542	-0.885589	-1.27898e-13	-0.171929	-2.30015	-0.00151616	0.266856	0.5016	0	0	0	0.0229483	0.0804766	0	0	0	-2.77556e-17	0	0	0
SA1027M;	RGA5A-co39-m_Repair_163.pdb	-2.10485	0.361599	0.499085	-1.27744	4.47584e-05	-0.159716	-2.87551	0.114499	0.649927	0.57	0	0	0	0.012658	0.110867	2.21553e-08	0	0	-2.39981e-08	0	4.55191e-15	0
SA1027N;	RGA5A-co39-m_Repair_164.pdb	1.12678	0.403551	0.496488	-0.549086	-0.0381691	0.66942	-0.938656	0.22568	0.0898435	0.6384	0	0	0	0.129311	0.140739	0	0	0	2.54241e-14	0	0	0
SA1027Q;	RGA5A-co39-m_Repair_165.pdb	-0.479684	0.412468	0.496652	-0.567105	-5.74651e-12	-0.00634317	-1.33431	0.0379485	0.200458	0.266	0	0	0	0.0145449	0.10293	0	0	0	2.77556e-17	0	0	0
SA1027R;	RGA5A-co39-m_Repair_166.pdb	-1.79248	-1.01854	-0.946319	-1.55437	-0.291639	2.12141	-1.97267	0.0349712	1.36195	0.383317	0	0	0	0.216085	0.190222	-0.0586523	0	0	-0.0680201	0	0	0
SA1027T;	RGA5A-co39-m_Repair_167.pdb	-0.503521	-0.10254	0.013306	-0.304231	-1.42109e-14	0.259265	-0.675667	0.0736458	-0.0084288	0.228	0	0	0	0.0131291	0.0975495	0	0	0	1.42109e-14	0	0	0
SA1027V;	RGA5A-co39-m_Repair_168.pdb	0.15038	0.365148	0.499703	-0.634141	0.0024443	-0.1051	-1.71973	1.43166	-0.0646145	0.238619	0	0	0	0.136387	0.115376	-1.95631e-08	0	0	1.22888e-08	0	-4.55191e-15	0
SA1027W;	RGA5A-co39-m_Repair_169.pdb	3.57461	0.444274	0.499746	-1.89638	-0.277605	1.68227	-3.0087	5.06352	0.50122	0.565451	0	0	0	0.00080341	0.216368	0	0	0	4.00235e-14	0	0	0
SA1027Y;	RGA5A-co39-m_Repair_170.pdb	1.799	0.455257	0.484693	-1.56285	-0.317192	1.1694	-2.6649	3.42275	0.427751	0.38233	0	0	0	0.00175423	0.214133	-1.9481e-08	0	0	1.20466e-08	0	-4.55191e-15	0
VA1028A;	RGA5A-co39-m_Repair_171.pdb	3.08751	0.230182	0	1.00735	1.77636e-15	-0.459059	1.95006	-2.57394e-05	-0.431991	0.798	0	0	0	-0.00700269	-0.108001	0	0	0	0	0	0	0
VA1028D;	RGA5A-co39-m_Repair_172.pdb	6.62147	0.105047	7.91451e-07	0.211172	-0.0443769	3.60174	1.45802	0.0610429	0.117206	0.7448	0	0	0	-0.00166104	-0.0947631	0.382318	0	0	-0.0138426	0	4.55191e-15	0
VA1028E;	RGA5A-co39-m_Repair_173.pdb	9.35804	0.00481462	8.73968e-12	-0.402823	0.00987627	4.1982	0.538953	2.72367	1.02319	0.5548	0	0	0	0.206927	0.137404	0.52327	0	0	-0.0228395	0	0	0
VA1028F;	RGA5A-co39-m_Repair_174.pdb	16.7432	0.0639283	-7.90419e-07	-0.607632	-6.77111e-08	-0.142655	-0.800752	17.4132	0.324989	0.338481	0	0	0	0.156983	-0.0354067	-0.00326445	0	0	1.20466e-08	0	-4.55191e-15	0
VA1028G;	RGA5A-co39-m_Repair_175.pdb	5.34436	0.400171	7.10543e-15	1.71836	0	-0.8363	3.29087	-0.000272735	-0.438014	1.2236	0	0	0	-0.0140568	-0.193807	0	0	0	0	0	0	0
VA1028H;	RGA5A-co39-m_Repair_176.pdb	15.9903	-0.446971	-0.526862	-0.310815	2.16716e-12	2.12273	0.705306	13.3395	0.422574	0.5244	0	0	0	-0.00217061	0.0089557	3.15303e-14	0	0	-6.33937e-14	0	0.162608	0
VA1028I;	RGA5A-co39-m_Repair_177.pdb	1.34529	-0.104421	7.85423e-07	-0.425331	6.83951e-08	0.243894	-0.793491	1.39063	0.533055	0.1824	0	0	0	0.318554	0.0752526	1.9481e-08	0	0	-1.20467e-08	0	4.77396e-15	0
VA1028K;	RGA5A-co39-m_Repair_178.pdb	20.3388	0.0223279	7.90426e-07	-0.45267	-0.107525	3.40155	0.139879	15.1523	1.50174	0.3116	0	0	0	0.386055	-0.0910725	-0.01354	0	0	-0.00284976	0	4.77396e-15	0
VA1028L;	RGA5A-co39-m_Repair_179.pdb	3.88506	-0.021207	7.9043e-07	-0.315497	6.77152e-08	0.0770167	-0.672899	3.26465	0.536476	0.3648	0	0	0	0.65172	-0.0397218	1.94811e-08	0	0	-1.20467e-08	0	4.77396e-15	0
VA1028M;	RGA5A-co39-m_Repair_180.pdb	5.00446	0.00515683	8.52651e-14	-0.513773	3.54561e-12	-0.0229894	-0.604827	4.5856	0.878895	0.6764	0	0	0	3.30555e-07	-0.0933389	0	0	0	0	0	0	0
VA1028N;	RGA5A-co39-m_Repair_181.pdb	4.85863	-0.33838	-0.481186	0.123911	5.1692e-13	1.53313	1.50205	1.38521	0.267437	0.8056	0	0	0	0.0608526	-0.00499106	0	0	0	0	0	0	0
VA1028Q;	RGA5A-co39-m_Repair_182.pdb	7.71031	-0.00596626	-3.76588e-13	-0.528342	4.22773e-12	2.30706	0.490567	3.71882	1.29579	0.304	0	0	0	0.128376	0.17321	0	0	0	0	0	0	0
VA1028R;	RGA5A-co39-m_Repair_183.pdb	14.5613	-0.751377	-0.992542	-1.12455	0.202191	3.3967	0.44904	11.897	1.34313	0.3344	0	0	0	0.146596	0.173865	-0.350378	0	0	0.0111798	0	0	0
VA1028S;	RGA5A-co39-m_Repair_184.pdb	4.26594	0.052873	-0.18038	0.779168	0	0.608961	2.4775	-4.43843e-05	0.0935134	0.4408	0	0	0	-0.00644766	-0.0908641	0	0	0	0	0	0	0
VA1028T;	RGA5A-co39-m_Repair_185.pdb	2.31326	0.00223423	-0.142263	0.322342	6.77578e-08	0.754148	1.25066	0.00107022	0.0951058	-1.55554e-07	0	0	0	0.0299687	-0.0515201	1.94811e-08	0	0	-1.20463e-08	0	4.77396e-15	0
VA1028W;	RGA5A-co39-m_Repair_186.pdb	28.8516	0.0465688	-7.90535e-07	-1.2107	-6.77624e-08	1.36885	-1.36997	28.3095	0.410407	0.628547	0	0	0	0.668336	-0.0241329	-1.94811e-08	0	0	1.20463e-08	0	-4.77396e-15	0
VA1028Y;	RGA5A-co39-m_Repair_187.pdb	24.8545	0.112753	-7.90562e-07	-0.815155	-6.77773e-08	0.968259	-0.696011	22.5442	0.42561	0.337892	0	0	0	1.97982	-0.088932	-0.00288737	0	0	1.20463e-08	0	-4.77396e-15	0
EA1029A;	RGA5A-co39-m_Repair_188.pdb	1.36223	0.0442541	1.74343	0.590522	0.0435647	-0.731971	0.774279	0.0173423	-1.37992	0.3724	0	0	0	-0.0136869	-0.0455269	-1.94811e-08	0	0	-0.0979885	0	-4.77396e-15	0
EA1029D;	RGA5A-co39-m_Repair_189.pdb	1.36952	-0.0856279	0.126771	-0.00438467	-0.158034	1.3128	0.410452	0.0224669	-0.719662	0.456	0	0	0	0.0165718	0.00551117	0.0559932	0	0	-0.0638181	0	0	0
EA1029F;	RGA5A-co39-m_Repair_190.pdb	0.649706	-0.124082	0.42469	-1.06377	0.0670916	0.274175	-1.57805	3.32602	-0.448672	-0.152	0	0	0	0.0197895	0.0543078	0	0	0	-0.0954911	0	0	0
EA1029G;	RGA5A-co39-m_Repair_191.pdb	1.84706	0.0783218	1.73681	0.922917	0.0381198	-1.12087	1.25713	0.035828	-1.43148	0.4484	0	0	0	-0.0201185	-0.0603545	-1.94811e-08	0	0	-0.0979885	0	-4.77396e-15	0
EA1029H;	RGA5A-co39-m_Repair_192.pdb	0.658249	-0.0163915	0.796224	-0.699427	0.0143216	0.967215	-0.596725	0.425143	-0.332465	0.086553	0	0	0	0.0281183	0.0864936	-1.94811e-08	0	0	-0.0979885	0	0.0836698	0
EA1029I;	RGA5A-co39-m_Repair_193.pdb	-0.480878	-0.128485	1.73556	-0.537363	0.0376754	0.171676	-1.1299	0.058249	-0.467104	-0.2432	0	0	0	0.120003	0.0220815	-1.94811e-08	0	0	-0.0979885	0	-2.44249e-15	0
EA1029K;	RGA5A-co39-m_Repair_194.pdb	-0.0894692	-0.0249787	0.188788	-0.232723	0.0587518	0.387136	-0.374616	-0.000986894	0.251438	-0.1748	0	0	0	0.00825285	-0.00214724	-1.94811e-08	0	0	-0.175732	0	-2.44249e-15	0
EA1029L;	RGA5A-co39-m_Repair_195.pdb	-0.268431	-0.0766318	1.74189	-0.48539	0.0419574	0.0622831	-1.04944	0.0142693	-0.580877	-0.0759998	0	0	0	0.237501	0.0184142	-1.94811e-08	0	0	-0.0979885	0	-2.44249e-15	0
EA1029M;	RGA5A-co39-m_Repair_196.pdb	-0.533985	-0.0909591	1.74027	-0.712547	0.0422138	0.0807158	-1.22237	0.039538	-0.452718	0.1216	0	0	0	0.0182654	0.00164084	0	0	0	-0.0979885	0	0	0
EA1029N;	RGA5A-co39-m_Repair_197.pdb	1.03907	-0.0830244	0.569127	-0.179232	0.0429813	0.799031	0.192508	0.0315205	-0.484723	0.230862	0	0	0	0.0180042	0.00448235	-1.94811e-08	0	0	-0.0979885	0	-2.44249e-15	0
EA1029Q;	RGA5A-co39-m_Repair_198.pdb	0.0627041	-0.00879653	0.49851	-0.0977537	0.0422138	0.0221115	-0.0767518	3.01981e-13	-0.0982946	-0.1216	0	0	0	0.0010545	-0.0011018	0	0	0	-0.0979885	0	0	0
EA1029R;	RGA5A-co39-m_Repair_199.pdb	0.361127	-0.320719	1.44444	-0.552894	0.0388815	0.645226	-0.489999	0.00232771	-0.224647	-0.0912	0	0	0	0.097398	-0.000949769	0	0	0	-0.187684	0	0	0
EA1029S;	RGA5A-co39-m_Repair_200.pdb	1.00236	-0.151942	0.684436	0.435449	0.0422138	-0.120095	1.03773	4.55675e-05	-0.681836	-0.1444	0	0	0	-0.00125386	-0.00439683	0	0	0	-0.0979885	0	0	0
EA1029T;	RGA5A-co39-m_Repair_201.pdb	0.169727	-0.0116882	0.799212	0.00339973	0.0422138	0.296153	0.221953	0.0218099	-0.691064	-0.4256	0	0	0	0.0113266	0.0198034	8.88178e-16	0	0	-0.0979885	0	0	0
EA1029V;	RGA5A-co39-m_Repair_202.pdb	0.115507	-0.110545	1.72945	-0.277721	0.0356196	0.19801	-0.510083	0.0617959	-0.815758	-0.4256	0	0	0	0.328328	0.036345	-1.94811e-08	0	0	-0.0979885	0	-2.44249e-15	0
EA1029W;	RGA5A-co39-m_Repair_203.pdb	1.10493	-0.0770833	1.68778	-1.04206	0.0411778	0.97588	-1.29007	1.19838	-0.379702	0.0456002	0	0	0	0.0430062	0.0240674	-1.94811e-08	0	0	-0.0979885	0	-2.44249e-15	0
EA1029Y;	RGA5A-co39-m_Repair_204.pdb	0.762334	-0.0696049	0.477268	-0.822984	0.0422138	0.644746	-1.01317	2.11577	-0.366434	-0.152	0	0	0	0.00452326	0.0673577	0	0	0	-0.0979885	0	0	0
IA1030A;	RGA5A-co39-m_Repair_205.pdb	2.09972	0.113062	0.0331834	1.70503	-0.0161769	-0.955019	2.88283	-0.222623	-0.951143	0.477168	0	0	0	-0.963949	-0.319272	-0.00184272	0	0	-0.000803454	0	-2.44249e-15	0
IA1030D;	RGA5A-co39-m_Repair_206.pdb	3.44971	0.0426449	-0.193124	0.911486	-0.76271	2.18839	2.46444	-0.136037	-0.426285	0.229449	0	0	0	-0.87267	-0.290615	-0.077911	0	0	0.082037	0	-2.44249e-15	0
IA1030E;	RGA5A-co39-m_Repair_207.pdb	3.21275	0.0246668	-0.682695	0.337537	-1.1455	2.83828	1.65099	0.256441	0.463058	0.297795	0	0	0	-0.84844	-0.181346	-0.112479	0	0	0.133095	0	0	0
IA1030F;	RGA5A-co39-m_Repair_208.pdb	7.95307	-0.14116	-7.90557e-07	-0.234868	0.142146	-0.00489486	0.10172	8.07756	-0.0426021	0.180768	0	0	0	-0.12559	0.250974	-1.89556e-08	0	0	8.98657e-08	0	-2.44249e-15	0
IA1030G;	RGA5A-co39-m_Repair_209.pdb	3.78141	0.18067	0	2.45175	0.0946395	-1.79012	3.98769	-0.151381	-0.955788	0.878037	0	0	0	-0.914085	-0.417201	0	0	0	0	0	0	0
IA1030H;	RGA5A-co39-m_Repair_210.pdb	8.24194	-0.257506	-0.286357	0.14481	0.00888414	1.56263	1.43024	5.85079	-0.107395	0.631577	0	0	0	-0.898338	-0.161787	-2.17604e-14	0	0	-3.04201e-14	0	0.162608	0
IA1030K;	RGA5A-co39-m_Repair_211.pdb	4.20856	-0.800737	0.674206	0.0681305	0.390812	2.46723	0.915412	0.650328	0.325386	0.342764	0	0	0	-0.930716	-0.120211	0.200393	0	0	-0.0946486	0	1.11022e-15	0
IA1030L;	RGA5A-co39-m_Repair_212.pdb	0.429207	0.0205413	0	0.100446	0.00477452	-0.171613	0.0694829	0.377232	0.00793227	0.0396736	0	0	0	-0.0192629	-0.100945	0	0	0	0	0	0	0
IA1030M;	RGA5A-co39-m_Repair_213.pdb	1.21605	-0.0477687	9.98313e-12	-0.194994	-0.000664603	-0.120716	0.0706382	1.51271	0.336496	0.489942	0	0	0	-0.829591	-0.0218683	0	0	0	1.70419e-14	0	0	0
IA1030N;	RGA5A-co39-m_Repair_214.pdb	1.94927	-0.209741	-0.328105	0.618713	0.0553046	0.846123	2.25298	-0.318248	-0.269304	0.271322	0	0	0	-0.964585	-0.0261329	0.00136169	0	0	-0.00655235	0	1.11022e-15	0
IA1030Q;	RGA5A-co39-m_Repair_215.pdb	5.04363	0.0121156	-1.39977e-12	0.283136	0.0204098	1.43532	1.68461	1.23415	0.772491	0.279688	0	0	0	-0.678286	-0.187803	0	0	0	-5.55112e-17	0	0	0
IA1030R;	RGA5A-co39-m_Repair_216.pdb	5.56588	-1.1095	0.859256	-0.911731	0.302092	3.56411	1.07708	0.322999	0.917392	1.15537	0	0	0	-0.731113	0.238392	0.238808	0	0	-0.11889	0	1.11022e-15	0
IA1030S;	RGA5A-co39-m_Repair_217.pdb	3.87817	0.127248	-3.48218e-06	1.5948	0.0628427	-0.191377	3.4154	-0.143076	-0.473416	0.379152	0	0	0	-0.893399	-0.370981	4.71909e-09	0	0	6.23782e-08	0	-1.11022e-15	0
IA1030T;	RGA5A-co39-m_Repair_218.pdb	2.07071	0.0911027	0	0.867936	0.0377088	0.464827	2.04768	-0.12109	-0.428717	-0.0243688	0	0	0	-0.864367	-0.1221	0	0	0	0	0	0	0
IA1030V;	RGA5A-co39-m_Repair_219.pdb	-0.327183	0.0464271	0	0.494648	0.0213161	-0.269237	0.891993	-0.128363	-0.535547	-0.00312086	0	0	0	-0.845299	-0.0554709	0	0	0	0	0	0	0
IA1030W;	RGA5A-co39-m_Repair_220.pdb	2.70021	-0.515141	-0.58566	-1.04191	0.0100646	0.89591	-0.89797	4.89596	0.0351459	0.430585	0	0	0	-0.526768	0.0517987	3.21616e-09	0	0	-5.28213e-08	0	1.11022e-15	0
IA1030Y;	RGA5A-co39-m_Repair_221.pdb	14.84	-0.606349	-0.578887	-0.232282	0.184973	0.354235	0.54337	16.0613	-0.0997395	0.309522	0	0	0	-1.09613	-0.0755304	-5.7921e-09	0	0	7.67425e-08	0	1.11022e-15	0
KA1035A;	RGA5A-co39-m_Repair_222.pdb	1.2767	1.72622	1.65122	0.910588	0.188805	-2.10205	0.858006	0.11999	-1.93643	-0.0543287	0	0	0	-0.113377	-0.624323	-0.0257636	0	0	0.0538251	0	0	0
KA1035D;	RGA5A-co39-m_Repair_223.pdb	0.911341	1.77301	0.23266	0.469955	-0.244837	-0.251538	0.762153	-0.00022268	-1.43405	-0.274919	0	0	0	-0.215875	-0.451929	-0.105023	0	0	0.200029	0	0	0
KA1035E;	RGA5A-co39-m_Repair_224.pdb	0.976387	1.73279	-0.0632589	0.24474	-0.976271	-0.0602431	0.502788	-0.0190383	-0.536251	0.0103443	0	0	0	-0.0173122	-0.457031	-0.137961	0	0	0.296062	0	0	0
KA1035F;	RGA5A-co39-m_Repair_225.pdb	0.37395	1.6502	0.408002	-0.281924	0.328177	-0.531952	-0.395685	0.073173	-1.18958	0.202557	0	0	0	0.0829749	-0.201433	-0.0252756	0	0	0.0532847	0	0	0
KA1035G;	RGA5A-co39-m_Repair_226.pdb	1.34344	1.68966	1.60887	1.5245	0.218012	-2.78764	1.65523	-0.170972	-1.93694	-0.313451	0	0	0	-0.171593	-0.805978	-0.0252714	0	0	0.0530288	0	0	0
KA1035H;	RGA5A-co39-m_Repair_227.pdb	0.959095	0.644877	0.606433	0.104707	0.102922	0.111792	0.363337	-0.00977973	-1.05853	-0.160546	0	0	0	0.0421547	-0.250221	0.0364424	0	0	-0.0778914	0	0.253182	0
KA1035I;	RGA5A-co39-m_Repair_228.pdb	4.35162	1.67124	1.6562	0.0780797	0.0794188	-0.798369	-0.144034	1.50532	-1.34657	1.53143	0	0	0	0.0916257	-0.137115	-0.025212	0	0	0.0525062	0	0	0
KA1035L;	RGA5A-co39-m_Repair_229.pdb	1.17893	1.57694	1.55986	-0.0458638	0.0594329	-0.757359	-0.33548	0.00304017	-1.25244	0.371763	0	0	0	-0.0295099	-0.227335	-0.0252913	0	0	0.0538404	0	0	0
KA1035M;	RGA5A-co39-m_Repair_230.pdb	1.61037	1.51813	1.54617	-0.344542	0.143163	-0.382166	-0.476599	0.0174893	-1.10806	0.657979	0	0	0	0.0118297	-0.0263866	-0.0255461	0	0	0.0525181	0	-1.66533e-15	0
KA1035N;	RGA5A-co39-m_Repair_231.pdb	0.841271	1.25207	0.570919	0.263028	0.133913	-0.528353	0.693066	-0.020588	-1.24913	-0.54222	0	0	0	0.240712	-0.371518	-0.0252929	0	0	0.0531431	0	0	0
KA1035Q;	RGA5A-co39-m_Repair_232.pdb	1.11422	1.07288	0.00383301	0.0396502	0.136301	-0.352753	0.397692	-0.011185	-0.209838	0.00520353	0	0	0	0.00601475	-0.201146	-0.0250854	0	0	0.0515005	0	-1.66533e-15	0
KA1035R;	RGA5A-co39-m_Repair_233.pdb	1.36518	0.822808	0.815734	-0.179202	0.0156462	-0.200311	0.113224	-0.00979597	-0.176085	0.11304	0	0	0	0.11323	-0.104559	0.0349033	0	0	-0.0980086	0	-1.66533e-15	0
KA1035S;	RGA5A-co39-m_Repair_234.pdb	2.52325	1.70074	1.61785	1.00814	0.188295	-1.80364	1.36533	-0.033265	-1.69923	0.186968	0	0	0	-0.0353576	-0.409508	-0.0253078	0	0	0.0527301	0	0	0
KA1035T;	RGA5A-co39-m_Repair_235.pdb	3.31335	1.13439	1.06381	0.813553	0.174219	-1.46883	1.06049	-0.00177804	-1.39899	0.861814	0	0	0	1.04874	-0.41064	-0.0254446	0	0	0.0513809	0	-1.66533e-15	0
KA1035V;	RGA5A-co39-m_Repair_236.pdb	4.01608	1.69513	1.6378	0.388716	0.154414	-1.21658	0.329014	1.42037	-1.55133	1.04537	0	0	0	0.088371	-0.228061	-0.025077	0	0	0.0498778	0	0	0
KA1035W;	RGA5A-co39-m_Repair_237.pdb	1.28168	1.50737	1.53105	-0.491019	0.158104	-0.205335	-0.631018	0.0161125	-1.10907	0.468025	0	0	0	0.0133963	-0.00511109	-0.0250572	0	0	0.0491087	0	0	0
KA1035Y;	RGA5A-co39-m_Repair_238.pdb	1.47027	1.7151	1.69253	-0.0381688	0.307559	-0.77624	-0.110129	-0.0773441	-1.25905	0.20027	0	0	0	-0.210607	-0.265665	-0.0243847	0	0	0.0507396	0	-1.66533e-15	0
RA1043A;	RGA5A-co39-m_Repair_239.pdb	0.539463	0.0235261	-1.37277e-11	0.430675	0.122985	-0.414712	0.588277	-0.00072984	-0.32532	0.129434	0	0	0	-0.0863808	-0.0451435	0.0498087	0	0	0.021899	0	0	0
RA1043D;	RGA5A-co39-m_Repair_240.pdb	1.40299	0.0693438	0.66949	0.360882	0.46798	-0.434813	0.414885	0.00465633	-0.496048	0.350075	0	0	0	-0.0801341	-0.0451935	0.0337672	0	0	0.0429089	0	1.66533e-15	0
RA1043E;	RGA5A-co39-m_Repair_241.pdb	0.545914	0.0483125	0.764169	0.376417	0.413185	-0.921878	0.362442	0.0400034	-0.58997	0.0599244	0	0	0	-0.0762546	-0.024092	0.0291795	0	0	0.0403834	0	1.66533e-15	0
RA1043F;	RGA5A-co39-m_Repair_242.pdb	-0.349559	-0.00474167	6.96446e-06	-0.741912	-0.39086	1.05792	-0.937299	0.0413087	0.580053	0.0547706	0	0	0	-0.0801705	0.00960852	0.034298	0	0	0.0370705	0	-1.66533e-15	0
RA1043G;	RGA5A-co39-m_Repair_243.pdb	1.06554	0.0286685	-0.0043533	0.643614	0.133292	-0.634844	0.904461	-0.000621093	-0.26556	0.2923	0	0	0	-0.078892	-0.107507	0.0320241	0	0	0.0154552	0	1.66533e-15	0
RA1043H;	RGA5A-co39-m_Repair_244.pdb	0.934972	0.0497635	0.834977	0.0852073	0.563759	-0.301916	0.112683	-0.000858645	-0.671479	0.223047	0	0	0	-0.069105	-0.00378017	0.0269256	0	0	0.0331847	0	0.0487825	0
RA1043I;	RGA5A-co39-m_Repair_245.pdb	-0.391965	-0.0685491	1.20082e-12	-0.57605	0.0889482	0.633976	-0.950676	0.000319047	0.379844	0.0896644	0	0	0	-0.042341	0.0702019	0.034298	0	0	0.0186015	0	0	0
RA1043K;	RGA5A-co39-m_Repair_246.pdb	-0.283513	-0.919962	-0.879	-0.436337	0.186613	0.555146	-0.617866	0.0178637	1.0985	0.729629	0	0	0	-0.0686737	0.107659	0.034298	0	0	0.0162727	0	0	0
RA1043L;	RGA5A-co39-m_Repair_247.pdb	-0.282844	-0.0229027	-0.0908721	-0.481015	0.278555	0.211976	-0.934237	0.000388124	0.407977	0.307984	0	0	0	-0.0159526	0.114483	0.0341291	0	0	0.0211261	0	1.77636e-15	0
RA1043M;	RGA5A-co39-m_Repair_248.pdb	0.0341418	-0.000776501	-0.0833429	-0.560953	0.303277	0.204007	-0.930034	0.0104366	0.502863	0.543701	0	0	0	-0.0132484	0.121579	0.035111	0	0	0.0231004	0	1.77636e-15	0
RA1043N;	RGA5A-co39-m_Repair_249.pdb	1.12286	0.0640347	0.696778	0.333145	0.675207	-0.641747	0.392281	0.00388773	-0.721265	0.311474	0	0	0	-0.0677462	-0.0359492	0.025477	0	0	0.0513347	0	1.77636e-15	0
RA1043Q;	RGA5A-co39-m_Repair_250.pdb	0.414466	0.0220101	-4.9738e-14	0.0668275	0.118337	0.0828969	0.113307	-7.19425e-14	0.0602641	-0.0535454	0	0	0	-0.078454	0.0163176	0.034298	0	0	0.0485245	0	0	0
RA1043S;	RGA5A-co39-m_Repair_251.pdb	1.06016	0.0368671	-1.75504e-12	0.403955	0.108628	-0.111519	0.863341	-0.00050871	-0.107789	-0.109537	0	0	0	-0.0761801	-0.0544947	0.034298	0	0	0.0186015	0	0	0
RA1043T;	RGA5A-co39-m_Repair_252.pdb	0.336433	-0.00522237	9.29259e-06	0.139937	0.0856994	0.317836	0.423642	-0.000401333	-0.00943372	-0.593415	0	0	0	-0.0751173	-0.00160571	0.034298	0	0	0.0186014	0	-1.77636e-15	0
RA1043V;	RGA5A-co39-m_Repair_253.pdb	-0.390965	-0.0529253	-1.36069e-11	-0.161917	0.0831486	0.305097	-0.244791	-0.000123701	0.109129	-0.442124	0	0	0	-0.0401948	0.0557691	0.034298	0	0	0.0194384	0	0	0
RA1043W;	RGA5A-co39-m_Repair_254.pdb	0.320741	0.00873307	0.853181	-0.355084	0.555735	-0.0574888	-0.56924	0.0223768	-0.426354	0.255173	0	0	0	-0.0278734	0.0485152	0.0268846	0	0	0.0346972	0	1.77636e-15	0
RA1043Y;	RGA5A-co39-m_Repair_255.pdb	-0.156484	-0.000245751	0.167535	-0.607338	-0.389088	1.01153	-0.709154	0.00659999	0.43362	-0.0303108	0	0	0	-0.0802	0.0102635	0.0356681	0	0	0.00489764	0	1.77636e-15	0
