# Supplementary material for: The activity of the RGA5 sensor NLR from rice requires binding of its integrated HMA domain to effectors but not HMA domain self‐interaction
Source: Mol Plant Pathol. 2022 Jun 29;23(9):1320–30. doi: 10.1111/mpp.13236 (PMC9366066; doi:10.1111/mpp.13236)
Supplement: Supplementary file 6 — TABLE S3 Predicted changes in binding energies within the RGA5HMA dimer and the RGA5HMA/AVR1‐CO39 complex induced by selected amino acid substitutions [file MPP-23-1320-s001.xlsx]

## Sheet: Selection
a	Pdb	dimer	complex	SELECTED	SUM
RA1012A,RB1012A;	RA1012A;	0.225367	0.763885		0.989252
RA1012D,RB1012D;	RA1012D;	6.22703	4.04017		10.2672
RA1012E,RB1012E;	RA1012E;	3.22541	2.60544		5.83085
RA1012F,RB1012F;	RA1012F;	12.3855	6.1452	YES	18.5307
RA1012G,RB1012G;	RA1012G;	3.91548	1.77498		5.69046
RA1012H,RB1012H;	RA1012H;	7.15629	5.37661		12.5329
RA1012I,RB1012I;	RA1012I;	-0.270719	1.33498		1.06426
RA1012K,RB1012K;	RA1012K;	-0.965918	0.521463		-0.444455
RA1012L,RB1012L;	RA1012L;	-2.42256	-0.137357		-2.55992
RA1012M,RB1012M;	RA1012M;	-2.7259	-0.0777903		-2.80369
RA1012N,RB1012N;	RA1012N;	3.14114	1.77518		4.91632
RA1012Q,RB1012Q;	RA1012Q;	0.51891	0.677821		1.19673
RA1012S,RB1012S;	RA1012S;	2.15432	1.21388		3.3682
RA1012T,RB1012T;	RA1012T;	3.15418	1.04981		4.20399
RA1012V,RB1012V;	RA1012V;	0.818329	1.90419		2.72252
RA1012W,RB1012W;	RA1012W;	10.2901	5.04146		15.3316
RA1012Y,RB1012Y;	RA1012Y;	13.8937	7.98251		21.8762
AA1013D,AB1013D;	AA1013D;	4.82082	0.470909		5.29173
AA1013E,AB1013E;	AA1013E;	3.59153	0.0323209		3.62385
AA1013F,AB1013F;	AA1013F;	9.08499	-0.736486		8.3485
AA1013G,AB1013G;	AA1013G;	2.30577	0.714058		3.01983
AA1013H,AB1013H;	AA1013H;	20.0132	0.293811		20.307
AA1013I,AB1013I;	AA1013I;	0.332446	-0.407864		-0.075418
AA1013K,AB1013K;	AA1013K;	4.40763	-0.107181		4.30045
AA1013L,AB1013L;	AA1013L;	4.00952	-0.64905		3.36047
AA1013M,AB1013M;	AA1013M;	1.57032	-1.06198		0.50834
AA1013N,AB1013N;	AA1013N;	4.45	-0.187187		4.26281
AA1013Q,AB1013Q;	AA1013Q;	2.49204	0.122464		2.6145
AA1013R,AB1013R;	AA1013R;	6.62718	0.00619653		6.63338
AA1013S,AB1013S;	AA1013S;	0.942755	0.0189318		0.961687
AA1013T,AB1013T;	AA1013T;	2.72267	0.0758614		2.79853
AA1013V,AB1013V;	AA1013V;	0.896732	0.360286		1.25702
AA1013W,AB1013W;	AA1013W;	19.517	-1.27192		18.2451
AA1013Y,AB1013Y;	AA1013Y;	15.1633	-1.86337		13.2999
MA1016A,MB1016A;	MA1016A;	5.52172	2.54357		8.06529
MA1016D,MB1016D;	MA1016D;	11.4718	5.48299		16.9548
MA1016E,MB1016E;	MA1016E;	9.63506	4.73443		14.3695
MA1016F,MB1016F;	MA1016F;	21.3228	10.0354		31.3582
MA1016G,MB1016G;	MA1016G;	8.75501	4.24583		13.0008
MA1016H,MB1016H;	MA1016H;	19.1567	10.5351		29.6918
MA1016I,MB1016I;	MA1016I;	4.6455	1.55598		6.20148
MA1016K,MB1016K;	MA1016K;	5.28791	2.98446		8.27237
MA1016L,MB1016L;	MA1016L;	0.590677	1.61093		2.20161
MA1016N,MB1016N;	MA1016N;	9.22985	4.23305		13.4629
MA1016Q,MB1016Q;	MA1016Q;	6.16397	3.6073		9.77127
MA1016R,MB1016R;	MA1016R;	10.9899	4.73974		15.7296
MA1016S,MB1016S;	MA1016S;	7.27246	3.03809		10.3105
MA1016T,MB1016T;	MA1016T;	7.71775	2.19342		9.91117
MA1016V,MB1016V;	MA1016V;	5.49615	1.63048		7.12663
MA1016W,MB1016W;	MA1016W;	44.3394	13.0204		57.3598
MA1016Y,MB1016Y;	MA1016Y;	48.1311	13.489		61.6201
AA1017D,AB1017D;	AA1017D;	8.98054	1.01959		10.0001
AA1017E,AB1017E;	AA1017E;	2.60066	-0.284045		2.31662
AA1017F,AB1017F;	AA1017F;	11.7944	-1.58404		10.2104
AA1017G,AB1017G;	AA1017G;	2.15995	0.856658		3.01661
AA1017H,AB1017H;	AA1017H;	8.58154	-0.687367		7.89417
AA1017I,AB1017I;	AA1017I;	4.55913	-1.44035		3.11878
AA1017K,AB1017K;	AA1017K;	0.434624	-0.972552		-0.537928
AA1017L,AB1017L;	AA1017L;	-0.000103727	-1.81626		-1.81636
AA1017M,AB1017M;	AA1017M;	-1.26662	-2.02936		-3.29598
AA1017N,AB1017N;	AA1017N;	4.39501	-0.351318		4.04369
AA1017Q,AB1017Q;	AA1017Q;	1.69047	-0.411037		1.27943
AA1017R,AB1017R;	AA1017R;	1.55189	-0.608124		0.943766
AA1017S,AB1017S;	AA1017S;	0.658973	-0.0349854		0.623988
AA1017T,AB1017T;	AA1017T;	1.50756	-0.495248		1.01231
AA1017V,AB1017V;	AA1017V;	3.44031	-0.496648		2.94366
AA1017W,AB1017W;	AA1017W;	11.1684	-2.02789		9.14051
AA1017Y,AB1017Y;	AA1017Y;	9.74374	-1.10617		8.63757
AA1020D,AB1020D;	AA1020D;	20.5977	4.39377		24.9915
AA1020E,AB1020E;	AA1020E;	24.001	6.36771	YES	30.3687
AA1020F,AB1020F;	AA1020F;	59.8307	4.64661		64.4773
AA1020G,AB1020G;	AA1020G;	2.06752	1.94502		4.01254
AA1020H,AB1020H;	AA1020H;	45.4735	10.6561		56.1296
AA1020I,AB1020I;	AA1020I;	17.8321	1.02659		18.8587
AA1020K,AB1020K;	AA1020K;	38.8757	1.56437		40.4401
AA1020L,AB1020L;	AA1020L;	17.1491	3.16669		20.3158
AA1020M,AB1020M;	AA1020M;	16.7449	0.713954		17.4589
AA1020N,AB1020N;	AA1020N;	15.6983	2.05077		17.7491
AA1020Q,AB1020Q;	AA1020Q;	14.029	4.60516		18.6342
AA1020R,AB1020R;	AA1020R;	46.3458	6.8882		53.234
AA1020S,AB1020S;	AA1020S;	2.00092	0.473102		2.47402
AA1020T,AB1020T;	AA1020T;	9.58544	3.68018		13.2656
AA1020V,AB1020V;	AA1020V;	14.5079	1.68352		16.1914
AA1020W,AB1020W;	AA1020W;	112.576	7.70247		120.278
AA1020Y,AB1020Y;	AA1020Y;	92.054	6.75678		98.8108
SA1021A,SB1021A;	SA1021A;	1.50724	0.618325		2.12556
SA1021D,SB1021D;	SA1021D;	1.72095	2.48712		4.20807
SA1021E,SB1021E;	SA1021E;	0.788501	1.36409		2.15259
SA1021F,SB1021F;	SA1021F;	-0.0604174	-0.915068		-0.975485
SA1021G,SB1021G;	SA1021G;	1.55198	0.58613		2.13811
SA1021H,SB1021H;	SA1021H;	1.47373	1.11039		2.58412
SA1021I,SB1021I;	SA1021I;	1.98253	1.87822		3.86075
SA1021K,SB1021K;	SA1021K;	0.764563	0.658605		1.42317
SA1021L,SB1021L;	SA1021L;	-0.0824149	-0.151165		-0.23358
SA1021M,SB1021M;	SA1021M;	-0.49508	-0.170614		-0.665694
SA1021N,SB1021N;	SA1021N;	1.14957	0.592616		1.74219
SA1021Q,SB1021Q;	SA1021Q;	0.414416	0.840243		1.25466
SA1021R,SB1021R;	SA1021R;	1.52161	0.685957		2.20757
SA1021T,SB1021T;	SA1021T;	1.56691	0.75261		2.31952
SA1021V,SB1021V;	SA1021V;	3.16533	2.84473		6.01006
SA1021W,SB1021W;	SA1021W;	0.811852	-0.497224		0.314628
SA1021Y,SB1021Y;	SA1021Y;	0.109876	-0.377107		-0.267231
NA1023A,NB1023A;	NA1023A;	-0.699645	0.0242198		-0.675425
NA1023D,NB1023D;	NA1023D;	-1.29867	0.0355598		-1.26311
NA1023E,NB1023E;	NA1023E;	-2.32152	-0.399694		-2.72121
NA1023F,NB1023F;	NA1023F;	-1.87242	-0.726242		-2.59866
NA1023G,NB1023G;	NA1023G;	0.953343	0.504112		1.45745
NA1023H,NB1023H;	NA1023H;	-0.666325	-0.29698		-0.963305
NA1023I,NB1023I;	NA1023I;	-1.57408	-0.572213		-2.14629
NA1023K,NB1023K;	NA1023K;	-0.823995	-0.651108		-1.4751
NA1023L,NB1023L;	NA1023L;	-2.61244	-0.708895		-3.32133
NA1023M,NB1023M;	NA1023M;	-2.07667	-0.469547		-2.54622
NA1023Q,NB1023Q;	NA1023Q;	-0.69814	-0.199019		-0.897159
NA1023R,NB1023R;	NA1023R;	0.682236	-0.403007		0.279229
NA1023S,NB1023S;	NA1023S;	0.0472173	0.110509		0.157726
NA1023T,NB1023T;	NA1023T;	0.0583316	-0.0669474		-0.0086158
NA1023V,NB1023V;	NA1023V;	-0.392734	-0.191489		-0.584223
NA1023W,NB1023W;	NA1023W;	-0.325707	-0.652951		-0.978658
NA1023Y,NB1023Y;	NA1023Y;	-1.54425	-0.585121		-2.12937
VA1025A,VB1025A;	VA1025A;	5.21207	2.97563		8.1877
VA1025D,VB1025D;	VA1025D;	13.6457	7.49697		21.1427
VA1025E,VB1025E;	VA1025E;	12.9198	8.31437		21.2342
VA1025F,VB1025F;	VA1025F;	7.28679	9.42739		16.7142
VA1025G,VB1025G;	VA1025G;	8.81163	4.82459		13.6362
VA1025H,VB1025H;	VA1025H;	8.21081	7.50512		15.7159
VA1025I,VB1025I;	VA1025I;	2.45116	1.37619		3.82735
VA1025K,VB1025K;	VA1025K;	8.54987	7.72592		16.2758
VA1025L,VB1025L;	VA1025L;	2.15414	2.46454		4.61868
VA1025M,VB1025M;	VA1025M;	1.65774	3.19159		4.84933
VA1025N,VB1025N;	VA1025N;	9.04014	5.00595		14.0461
VA1025Q,VB1025Q;	VA1025Q;	7.93791	6.29229		14.2302
VA1025R,VB1025R;	VA1025R;	13.1264	10.4376		23.564
VA1025S,VB1025S;	VA1025S;	6.41688	3.45879		9.87567
VA1025T,VB1025T;	VA1025T;	2.56538	1.58593		4.15131
VA1025W,VB1025W;	VA1025W;	27.3948	20.9775		48.3723
VA1025Y,VB1025Y;	VA1025Y;	11.4487	15.0399	YES	26.4886
DA1026A,DB1026A;	DA1026A;	1.98385	-0.486511		1.49734
DA1026E,DB1026E;	DA1026E;	-0.122628	-0.557772		-0.6804
DA1026F,DB1026F;	DA1026F;	-0.532235	-1.59387		-2.1261
DA1026G,DB1026G;	DA1026G;	1.98639	0.156841		2.14323
DA1026H,DB1026H;	DA1026H;	1.52247	-0.20665		1.31582
DA1026I,DB1026I;	DA1026I;	-1.04239	-0.94514		-1.98753
DA1026K,DB1026K;	DA1026K;	-0.59686	-0.782983		-1.37984
DA1026L,DB1026L;	DA1026L;	-0.899464	-1.63475		-2.53421
DA1026M,DB1026M;	DA1026M;	-1.16759	-1.55482		-2.72241
DA1026N,DB1026N;	DA1026N;	1.10887	0.0687438		1.17761
DA1026Q,DB1026Q;	DA1026Q;	0.731162	-0.437257		0.293905
DA1026R,DB1026R;	DA1026R;	0.342864	-0.876713		-0.533849
DA1026S,DB1026S;	DA1026S;	1.1698	-0.194032		0.975768
DA1026T,DB1026T;	DA1026T;	0.975613	-0.746775		0.228838
DA1026V,DB1026V;	DA1026V;	-0.895798	-0.559621		-1.45542
DA1026W,DB1026W;	DA1026W;	1.00173	-1.79709		-0.79536
DA1026Y,DB1026Y;	DA1026Y;	1.04067	-1.9606		-0.91993
SA1027A,SB1027A;	SA1027A;	0.144877	0.0255366		0.170414
SA1027D,SB1027D;	SA1027D;	6.77534	1.93725		8.71259
SA1027E,SB1027E;	SA1027E;	3.76545	0.00867048		3.77412
SA1027F,SB1027F;	SA1027F;	3.39796	1.67984		5.0778
SA1027G,SB1027G;	SA1027G;	2.9277	1.16248		4.09018
SA1027H,SB1027H;	SA1027H;	4.33118	7.15005		11.4812
SA1027I,SB1027I;	SA1027I;	-2.11228	0.719368		-1.39291
SA1027K,SB1027K;	SA1027K;	-0.782566	-1.04478		-1.82735
SA1027L,SB1027L;	SA1027L;	-3.32586	-1.70595		-5.03181
SA1027M,SB1027M;	SA1027M;	-3.82544	-2.10485		-5.93029
SA1027N,SB1027N;	SA1027N;	1.0282	1.12678		2.15498
SA1027Q,SB1027Q;	SA1027Q;	-0.42868	-0.479684		-0.908364
SA1027R,SB1027R;	SA1027R;	-0.821077	-1.79248		-2.61356
SA1027T,SB1027T;	SA1027T;	1.34527	-0.503521		0.841749
SA1027V,SB1027V;	SA1027V;	-0.235735	0.15038		-0.085355
SA1027W,SB1027W;	SA1027W;	8.04813	3.57461		11.6227
SA1027Y,SB1027Y;	SA1027Y;	1.73964	1.799		3.53864
VA1028A,VB1028A;	VA1028A;	5.67207	3.08751		8.75958
VA1028D,VB1028D;	VA1028D;	12.4055	6.62147		19.027
VA1028E,VB1028E;	VA1028E;	18.2127	9.35804		27.5707
VA1028F,VB1028F;	VA1028F;	24.2791	16.7432		41.0223
VA1028G,VB1028G;	VA1028G;	10.6536	5.34436		15.998
VA1028H,VB1028H;	VA1028H;	29.497	15.9903		45.4873
VA1028I,VB1028I;	VA1028I;	2.63245	1.34529		3.97774
VA1028K,VB1028K;	VA1028K;	18.9464	20.3388		39.2852
VA1028L,VB1028L;	VA1028L;	3.78802	3.88506		7.67308
VA1028M,VB1028M;	VA1028M;	8.12557	5.00446		13.13
VA1028N,VB1028N;	VA1028N;	7.11883	4.85863		11.9775
VA1028Q,VB1028Q;	VA1028Q;	15.3749	7.71031		23.0852
VA1028R,VB1028R;	VA1028R;	26.9607	14.5613		41.522
VA1028S,VB1028S;	VA1028S;	6.96218	4.26594		11.2281
VA1028T,VB1028T;	VA1028T;	3.38503	2.31326		5.69829
VA1028W,VB1028W;	VA1028W;	47.8634	28.8516		76.715
VA1028Y,VB1028Y;	VA1028Y;	37.9286	24.8545		62.7831
EA1029A,EB1029A;	EA1029A;	0.0938247	1.36223		1.45605
EA1029D,EB1029D;	EA1029D;	2.21616	1.36952		3.58568
EA1029F,EB1029F;	EA1029F;	0.729748	0.649706		1.37945
EA1029G,EB1029G;	EA1029G;	2.03595	1.84706		3.88301
EA1029H,EB1029H;	EA1029H;	1.59375	0.658249		2.252
EA1029I,EB1029I;	EA1029I;	-1.69726	-0.480878		-2.17814
EA1029K,EB1029K;	EA1029K;	-2.72358	-0.0894692		-2.81305
EA1029L,EB1029L;	EA1029L;	-3.01397	-0.268431		-3.2824
EA1029M,EB1029M;	EA1029M;	-3.56973	-0.533985		-4.10372
EA1029N,EB1029N;	EA1029N;	0.918196	1.03907		1.95727
EA1029Q,EB1029Q;	EA1029Q;	-1.16994	0.0627041		-1.10724
EA1029R,EB1029R;	EA1029R;	-2.20823	0.361127		-1.8471
EA1029S,EB1029S;	EA1029S;	0.0782265	1.00236		1.08059
EA1029T,EB1029T;	EA1029T;	-0.435729	0.169727		-0.266002
EA1029V,EB1029V;	EA1029V;	-0.623621	0.115507		-0.508114
EA1029W,EB1029W;	EA1029W;	2.94984	1.10493		4.05477
EA1029Y,EB1029Y;	EA1029Y;	3.62364	0.762334		4.38597
IA1030A,IB1030A;	IA1030A;	6.05665	2.09972		8.15637
IA1030D,IB1030D;	IA1030D;	7.06715	3.44971		10.5169
IA1030E,IB1030E;	IA1030E;	9.51889	3.21275		12.7316
IA1030F,IB1030F;	IA1030F;	15.8698	7.95307		23.8229
IA1030G,IB1030G;	IA1030G;	9.02191	3.78141		12.8033
IA1030H,IB1030H;	IA1030H;	12.4478	8.24194		20.6897
IA1030K,IB1030K;	IA1030K;	12.8389	4.20856		17.0475
IA1030L,IB1030L;	IA1030L;	2.73531	0.429207		3.16452
IA1030M,IB1030M;	IA1030M;	5.64377	1.21605		6.85982
IA1030N,IB1030N;	IA1030N;	5.95181	1.94927		7.90108
IA1030Q,IB1030Q;	IA1030Q;	8.03546	5.04363		13.0791
IA1030R,IB1030R;	IA1030R;	19.3285	5.56588		24.8944
IA1030S,IB1030S;	IA1030S;	8.96137	3.87817		12.8395
IA1030T,IB1030T;	IA1030T;	3.59892	2.07071		5.66963
IA1030V,IB1030V;	IA1030V;	1.54022	-0.327183		1.21304
IA1030W,IB1030W;	IA1030W;	32.3981	2.70021		35.0983
IA1030Y,IB1030Y;	IA1030Y;	25.1234	14.84		39.9634
KA1035A,KB1035A;	KA1035A;	1.39454	1.2767		2.67124
KA1035D,KB1035D;	KA1035D;	2.70204	0.911341		3.61338
KA1035E,KB1035E;	KA1035E;	1.68484	0.976387		2.66123
KA1035F,KB1035F;	KA1035F;	0.904241	0.37395		1.27819
KA1035G,KB1035G;	KA1035G;	0.927384	1.34344		2.27082
KA1035H,KB1035H;	KA1035H;	1.4923	0.959095		2.45139
KA1035I,KB1035I;	KA1035I;	7.22047	4.35162		11.5721
KA1035L,KB1035L;	KA1035L;	1.22265	1.17893		2.40158
KA1035M,KB1035M;	KA1035M;	0.99655	1.61037		2.60692
KA1035N,KB1035N;	KA1035N;	1.56573	0.841271		2.407
KA1035Q,KB1035Q;	KA1035Q;	0.982408	1.11422		2.09663
KA1035R,KB1035R;	KA1035R;	0.939626	1.36518		2.30481
KA1035S,KB1035S;	KA1035S;	2.62022	2.52325		5.14347
KA1035T,KB1035T;	KA1035T;	5.18531	3.31335		8.49866
KA1035V,KB1035V;	KA1035V;	7.02434	4.01608		11.0404
KA1035W,KB1035W;	KA1035W;	4.00233	1.28168		5.28401
KA1035Y,KB1035Y;	KA1035Y;	0.820068	1.47027		2.29034
