# Supplementary material for: The activity of the RGA5 sensor NLR from rice requires binding of its integrated HMA domain to effectors but not HMA domain self‐interaction
Source: Mol Plant Pathol. 2022 Jun 29;23(9):1320–30. doi: 10.1111/mpp.13236 (PMC9366066; doi:10.1111/mpp.13236)
Supplement: Supplementary file 7 — TABLE S4 Primers used in this study [file MPP-23-1320-s005.xlsx]

## Sheet: Sheet1
Primers	Sequence
oCS417	gctgcgtcagtgaacgggtatgacagcgtggagataacg
oCS418	cgttatctccacgctgtcatacccgttcactgacgcagc
oCS419	catgccatgcggaaaatccttcgcaaaagccatggcgctgg
oCS420	ccagcgccatggcttttgcgaaggattttccgcatggcatg
oCS421	atggcgctggctgagtcagtgaacggg
oCS422	cccgttcactgactcagccagcgccat
oCS423	gccagcgccatggctttccatcgggattttccgcatg
oCS424	catgcggaaaatcccgatggaaagccatggcgctggc
