# Supplementary material for: The activity of the RGA5 sensor NLR from rice requires binding of its integrated HMA domain to effectors but not HMA domain self‐interaction
Source: Mol Plant Pathol. 2022 Jun 29;23(9):1320–30. doi: 10.1111/mpp.13236 (PMC9366066; doi:10.1111/mpp.13236)
Supplement: Supplementary file 8 — TABLE S5 Constructs used in this study [file MPP-23-1320-s008.xlsx]

## Sheet: Sheet1
Assay	Construct	Plasmid name	Insert or PCR product	Primers	Template	Plasmid backbone	Method	Reference
Yeast two-hybrid	BD-RGA5Cter	pDO049	RGA5Cter(883-1116)	/	/	pGBKT7-GTW	/	(Ortiz et al., 2017)
	BD-RGA5Cter_V1025Y	pXY001	RGA5Cter(883-1116)_V1025Y	/	pSC652	pGBKT7-GTW	LR Gateway
	BD-RGA5Cter_R1012F	pXY002	RGA5Cter(883-1116)_R1012F	/	pSC653	pGBKT7-GTW	LR Gateway
	BD-RGA5Cter_A1020E	pXY003	RGA5Cter(883-1116)_A1020E	/	pSC654	pGBKT7-GTW	LR Gateway
	BD-RGA5Cter_AE/VY	pXY027	RGA5Cter(883-1116)_AE/VY	/	pXY018	pGBKT7-GTW	LR Gateway
	BD-RGA5Cter_RF/AE	pXY028	RGA5Cter(883-1116)_RF/AE	/	pXY019	pGBKT7-GTW	LR Gateway
	BD-RGA5Cter_RF/VY	pXY029	RGA5Cter(883-1116)_RF/VY	/	pXY020	pGBKT7-GTW	LR Gateway
	BD-RGA5Cter_RF/AE/VY	pXY030	RGA5Cter(883-1116)_RF/AE/VY	/	pXY022	pGBKT7-GTW	LR Gateway
	BD-AVR-PikD	pSC490	dsp-AVR-PikD(22-113)	/	/	pGBKT7-GTW	/	(Cesari et al., 2021)
	BD-AVR-Pia	pCV243	dsp-AVR-Pia(20-85)	/	/	pGBKT7-GTW	/	(Cesari et al., 2021)
	BD-AVR1-CO39	pSC600	dsp-AVR1-CO39(22-89)	/	/	pGBKT7-GTW	/	(Guo et al., 2018)
	BD	pGBKT7	/	/	/	pGBKT7	/	Clontech
	AD-RGA5Cter	pCV226	RGA5Cter(883-1116)	/	/	pGADT7-GTW	/	(Cesari et al., 2021)
	AD-RGA5Cter_V1025Y	pSC669	RGA5Cter(883-1116)_V1025Y	/	pSC652	pGADT7-GTW	LR Gateway
	AD-RGA5Cter_R1012F	pSC670	RGA5Cter(883-1116)_R1012F	/	pSC653	pGADT7-GTW	LR Gateway
	AD-RGA5Cter_A1020E	pSC671	RGA5Cter(883-1116)_A1020E	/	pSC654	pGADT7-GTW	LR Gateway
	AD-RGA5Cter_AE/VY	pXY031	RGA5Cter(883-1116)_AE/VY	/	pXY018	pGADT7-GTW	LR Gateway
	AD-RGA5Cter_RF/AE	pXY032	RGA5Cter(883-1116)_RF/AE	/	pXY019	pGADT7-GTW	LR Gateway
	AD-RGA5Cter_RF/VY	pXY033	RGA5Cter(883-1116)_RF/VY	/	pXY020	pGADT7-GTW	LR Gateway
	AD-RGA5Cter_RF/AE/VY	pXY034	RGA5Cter(883-1116)_RF/AE/VY	/	pXY022	pGADT7-GTW	LR Gateway
	AD-Pikp1HMA	pSC547	Pikp1HMA(182-263)	/	/	pGADT7-GTW	/	(Cesari et al., 2021)
	AD	pGADT7	/	/	/	pGADT7	/	Clontech
Co-IP	HA-RGA5Cter	pSC144	RGA5Cter(883-1116)	/	/	pBIN19-3HA-GTW	/	(Ortiz et al., 2017)
	HA-RGA5Cter_V1025Y	pXY043	RGA5Cter(883-1116)_V1025Y	/	pSC652	pBIN19-3HA-GTW	LR Gateway
	HA-RGA5Cter_R1012F	pXY044	RGA5Cter(883-1116)_R1012F	/	pSC653	pBIN19-3HA-GTW	LR Gateway
	HA-RGA5Cter_A1020E	pXY045	RGA5Cter(883-1116)_A1020E	/	pSC654	pBIN19-3HA-GTW	LR Gateway
	HA-RGA5Cter_AE/VY	pXY035	RGA5Cter(883-1116)_AE/VY	/	pXY018	pBIN19-3HA-GTW	LR Gateway
	HA-RGA5Cter_RF/AE	pXY036	RGA5Cter(883-1116)_RF/AE	/	pXY019	pBIN19-3HA-GTW	LR Gateway
	HA-RGA5Cter_RF/VY	pXY037	RGA5Cter(883-1116)_RF/VY	/	pXY020	pBIN19-3HA-GTW	LR Gateway
	HA-RGA5Cter_RF/AE/VY	pXY038	RGA5Cter(883-1116)_RF/AE/VY	/	pXY022	pBIN19-3HA-GTW	LR Gateway
	YFP-RGA5Cter	pXY046	RGA5Cter(883-1116)	/	pSC129	pBIN19-YFP-GTW	LR Gateway
	YFP-RGA5Cter_V1025Y	pXY047	RGA5Cter(883-1116)_V1025Y	/	pSC652	pBIN19-YFP-GTW	LR Gateway
	YFP-RGA5Cter_R1012F	pXY048	RGA5Cter(883-1116)_R1012F	/	pSC653	pBIN19-YFP-GTW	LR Gateway
	YFP-RGA5Cter_A1020E	pXY049	RGA5Cter(883-1116)_A1020E	/	pSC654	pBIN19-YFP-GTW	LR Gateway
	YFP-RGA5Cter_AE/VY	pXY039	RGA5Cter(883-1116)_AE/VY	/	pXY018	pBIN19-YFP-GTW	LR Gateway
	YFP-RGA5Cter_RF/AE	pXY040	RGA5Cter(883-1116)_RF/AE	/	pXY019	pBIN19-YFP-GTW	LR Gateway
	YFP-RGA5Cter_RF/VY	pXY041	RGA5Cter(883-1116)_RF/VY	/	pXY020	pBIN19-YFP-GTW	LR Gateway
	YFP-RGA5Cter_RF/AE/VY	pXY042	RGA5Cter(883-1116)_RF/AE/VY	/	pXY022	pBIN19-YFP-GTW	LR Gateway
	YFP-AVR-Pia	pSC080	dsp-AVR-Pia(20-85)	/	/	pBIN19-YFP-GTW	/	(Ortiz et al., 2017)
	YFP-AVR1-CO39	pSC079	dsp-AVR1-CO39(22-89)	/	/	pBIN19-YFP-GTW	/	(Cesari et al., 2014)
	YFP-PWL2	pDO119	dsp-PWL2(22-145)	/	/	pBIN19-YFP-GTW	/	(Ortiz et al., 2017)
Cell-death assay	YFP-RGA5	pSC078	RGA5(1-1116)	/	/	pBIN19-YFP-GTW	/	(Cesari et al., 2013)
	YFP-RGA5_V1025Y	pSC665	RGA5(1-1116)_V1025Y	/	pSC648	pBIN19-YFP-GTW	LR Gateway
	YFP-RGA5_R1012F	pSC666	RGA5(1-1116)_R1012F	/	pSC649	pBIN19-YFP-GTW	LR Gateway
	YFP-RGA5_A1020E	pSC667	RGA5(1-1116)_A1020E	/	pSC650	pBIN19-YFP-GTW	LR Gateway
	YFP-RGA5_AE/VY	pXY023	RGA5(1-1116)_AE/VY	/	pXY015	pBIN19-YFP-GTW	LR Gateway
	YFP-RGA5_RF/AE	pXY024	RGA5(1-1116)_RF/AE	/	pXY016	pBIN19-YFP-GTW	LR Gateway
	YFP-RGA5_RF/VY	pXY025	RGA5(1-1116)_RF/VY	/	pXY017	pBIN19-YFP-GTW	LR Gateway
	YFP-RGA5_RF/AE/VY	pXY026	RGA5(1-1116)_RF/AE/VY	/	pXY021	pBIN19-YFP-GTW	LR Gateway
	YFP	pSC310	YFP	/	/	pBIN19-YFP-GTW	/	(Cesari et al., 2021)
	RGA4-HA	pSC061	RGA4(1-996)	/	/	pBIN19-GTW-3HA	/	(Cesari et al., 2013)
	AVR-Pia	pSC095	dsp-AVR-Pia(20-85)	/	/	pBIN19-GTW-3HA	/	(Cesari et al., 2014)
Entry clones	RGA5Cter	pSC129	RGA5Cter(883-1116)	/	/	pDONR207	/	(Cesari et al., 2013)
	RGA5Cter_V1025Y	pSC652	RGA5Cter(883-1116)_V1025Y	oCS417/oCS418	pSC129	pDONR207	Quick change
	RGA5Cter_R1012F	pSC653	RGA5Cter(883-1116)_R1012F	oCS419/oCS420	pSC129	pDONR207	Quick change
	RGA5Cter_A1020E	pSC654	RGA5Cter(883-1116)_A1020E	oCS421/oCS422	pSC129	pDONR207	Quick change
	RGA5Cter_AE/VY	pXY018	RGA5Cter(883-1116)_AE/VY	oCS421/oCS422	pSC652	pDONR207	Quick change
	RGA5Cter_RF/AE	pXY019	RGA5Cter(883-1116)_RF/AE	oCS421/oCS422	pSC653	pDONR207	Quick change
	RGA5Cter_RF/VY	pXY020	RGA5Cter(883-1116)_RF/VY	oCS419/oCS420	pSC652	pDONR207	Quick change
	RGA5Cter_RF/AE/VY	pXY022	RGA5Cter(883-1116)_RF/AE/VY	oCS419/oCS420	pXY018	pDONR207	Quick change
	RGA5_V1025Y	pSC648	RGA5(1-1116)_V1025Y	oCS417/oCS418	pSC057	pDONR207	Quick change
	RGA5_R1012F	pSC649	RGA5(1-1116)_R1012F	oCS419/oCS420	pSC057	pDONR207	Quick change
	RGA5_A1020E	pSC650	RGA5(1-1116)_A1020E	oCS421/oCS422	pSC057	pDONR207	Quick change
	RGA5_AE/VY	pXY015	RGA5(1-1116)_AE/VY	oCS421/oCS422	pSC648	pDONR207	Quick change
	RGA5_RF/AE	pXY016	RGA5(1-1116)_RF/AE	oCS421/oCS422	pSC649	pDONR207	Quick change
	RGA5_RF/VY	pXY017	RGA5(1-1116)_RF/VY	oCS419/oCS420	pSC650	pDONR207	Quick change
	RGA5_RF/AE/VY	pXY021	RGA5(1-1116)_RF/AE/VY	oCS419/oCS420	pXY015	pDONR207	Quick change
	RGA5	pSC057	RGA5 (cDNA, with stop)	/	/	pDONR207	/	(Cesari et al., 2014)
